# Supplementary material for: Identification of KRAS G12V associated clonal neoantigens and immune microenvironment in long-term survival of pancreatic adenocarcinoma
Source: Cancer Immunol Immunother. 2021 Jul 13;71(2):491–504. doi: 10.1007/s00262-021-03012-4 (PMC8783870; doi:10.1007/s00262-021-03012-4)
Supplement: Supplementary file 3 — Supplementary file3 (XLSX 14 KB) [file 262_2021_3012_MOESM3_ESM.xlsx]

## Sheet: summary
Patient	KRAS_G12V-0-2_sum freq	KRAS_G12V-0-1_sum freq	KRAS_G12V-0-0_sum freq	KRAS_G12V-0-2_count	KRAS_G12V-0-1_count	KRAS_G12V-0-0_count	Reads	Clones
Pt204	0.00010863	0.00122545	0	32	361	0	294426	4820
Patient	MAGEA1-0-2_sum freq	MAGEA1-0-1_sum freq	MAGEA1-0-0_sum freq	MAGEA1-0-2_count	MAGEA1-0-1_count	MAGEA1-0-0_count	Reads	Clones
Pt204	0.0112328	0.00162943	0	3309	480	0	294426	4820
Patient	AFP-0-2_sum freq	AFP-0-1_sum freq	AFP-0-0_sum freq	AFP-0-2_count	AFP-0-1_count	AFP-0-0_count	Reads	Clones
Pt204	0.00682657	0.00090636	0	2011	267	0	294426	4820
Patient	GPC3-0-2_sum freq	GPC3-0-1_sum freq	GPC3-0-0_sum freq	GPC3-0-2_count	GPC3-0-1_count	GPC3-0-0_count	Reads	Clones
Pt204	0.00028515	0	0	84	0	0	294426	4820

## Sheet: individual
Antigen_Name	ref_CDR3 AA	targeted_CDR3_AA	Distance	Frequency
KRAS G12V	ASSLGLPGTDTQY	ASSLGLAGTDTQY	1	0.00064837
KRAS G12V	ASSLGLPGTDTQY	ASSLGSPGTDTQY	1	0.00057708
KRAS G12V	ASSLGLPGTDTQY	ASSLGLESTDTQY	2	5.431e-05
KRAS G12V	ASSLGLPGTDTQY	ASSPGLVGTDTQY	2	2.716e-05
KRAS G12V	ASSLGLPGTDTQY	ASSSGLAGTDTQY	2	2.716e-05
MEGEA-1	ASSLYQETQY	ASSLDYQETQY	1	0.00074003
MEGEA-1	ASSLYQETQY	ASSLAQETQY	1	9.505e-05
MEGEA-1	ASSLYQETQY	ASSLQETQY	1	0.00079435
MEGEA-1	ASSLEPTANQPQH	ASSPTANQPQH	2	8.826e-05
MEGEA-1	ASSLYQETQY	ASSLNPYQETQY	2	0.00052617
MEGEA-1	ASSLYQETQY	ASSLPTQETQY	2	0.00040396
MEGEA-1	ASSLYQETQY	ASSLQAQETQY	2	2.037e-05
MEGEA-1	ASSLYQETQY	ASSLSTQETQY	2	0.00011542
MEGEA-1	ASSLYQETQY	ASSLVGETQY	2	1.358e-05
MEGEA-1	ASSLYQETQY	ASSLWAQETQY	2	9.165e-05
MEGEA-1	ASSLYQETQY	ASSLMHQETQY	2	2.037e-05
MEGEA-1	ASSLYQETQY	ASSLYAGETQY	2	0.00010523
MEGEA-1	ASSLYQETQY	ASSLYRGETQY	2	0.00036322
MEGEA-1	ASSLYQETQY	ASSLYRGQETQY	2	0.00011542
MEGEA-1	ASSLYQETQY	ASSLYRQQETQY	2	8.826e-05
MEGEA-1	ASSLYQETQY	ASSPQETQY	2	0.0001901
MEGEA-1	ASSLYQETQY	ASSPRYQETQY	2	9.165e-05
MEGEA-1	ASSLYQETQY	ASSRQETQY	2	0.00076379
MEGEA-1	ASSLYQETQY	ASSSRQETQY	2	5.431e-05
MEGEA-1	ASSLYQETQY	ASSWGYQETQY	2	0.00022065
MEGEA-1	ASRLSGSAYEQY	ASRLAGSYEQY	2	0.00016973
MEGEA-1	ASSLYQETQY	ASSLYLDTQY	2	0.00039378
MEGEA-1	ASSLYQETQY	ASSLMETQY	2	0.00015955
MEGEA-1	ASSLYQETQY	ASSLGQQETQY	2	6.45e-05
MEGEA-1	ASRLSGSAYEQY	ASRTSGSTYEQY	2	4.752e-05
MEGEA-1	ASSQYGNQPQH	ASGQYNQPQH	2	0.00029873
MEGEA-1	ASSQYGNQPQH	ASKQGGNQPQH	2	0.00030212
MEGEA-1	ASSQYGNQPQH	ASSLDGNQPQH	2	8.147e-05
MEGEA-1	ASSQYGNQPQH	ASSPYSNQPQH	2	0.00061782
MEGEA-1	ASSQYGNQPQH	ASSQEGPNQPQH	2	2.716e-05
MEGEA-1	ASSQYGNQPQH	ASSQGLGNQPQH	2	0.00039717
MEGEA-1	ASSQYGNQPQH	ASSQGPNQPQH	2	0.000129
MEGEA-1	ASSQYGNQPQH	ASSYRNQPQH	2	0.00016634
MEGEA-1	ASSQYGNQPQH	ASTQGNQPQH	2	0.00044809
MEGEA-1	ASSLYQETQY	ASKLQETQY	2	0.00026817
MEGEA-1	ASSLYQETQY	ASRRYQETQY	2	0.00044469
MEGEA-1	ASSLYQETQY	ASSEQETQY	2	0.00046846
MEGEA-1	ASSLYQETQY	ASSFNQETQY	2	0.00112022
MEGEA-1	ASSLYQETQY	ASSGQYQETQY	2	0.0003123
MEGEA-1	ASSLYQETQY	ASSLAGQETQY	2	0.00022404
MEGEA-1	ASSLYQETQY	ASSLAWETQY	2	0.00016294
MEGEA-1	ASSLYQETQY	ASSLERQETQY	2	0.00103196
MEGEA-1	ASSLYQETQY	ASSLGGQETQY	2	9.165e-05
MEGEA-1	ASSLYQETQY	ASSLGPETQY	2	0.00035643
MEGEA-1	ASSLYQETQY	ASSLLGETQY	2	0.00010863
MEGEA-1	SLAGQGYNEQF	SVGQGYNEQF	2	6.789e-05
AFP	ASSLELSETQY	ASSLALSETQY	1	0.00090636
AFP	ASSLILQETQY	ASSLAGQETQY	2	0.00022404
AFP	ASSLILQETQY	ASSLMHQETQY	2	2.037e-05
AFP	ASSLILQETQY	ASSLPTQETQY	2	0.00040396
AFP	ASSLILQETQY	ASSLQAQETQY	2	2.037e-05
AFP	ASSLILQETQY	ASSLQETQY	2	0.00079435
AFP	ASSLILQETQY	ASSLSTQETQY	2	0.00011542
AFP	ASSLILQETQY	ASSLWAQETQY	2	9.165e-05
AFP	ASSLILQETQY	ASSPILGETQY	2	0.00027157
AFP	ASSLELSETQY	ASSLALGSETQY	2	0.00035643
AFP	ASSLELSETQY	ASSLRLPSETQY	2	0.00045827
AFP	ASSLLLQETQY	ASSLLAGQETQY	2	0.0002512
AFP	ASSFLLQETQY	ASSLLGETQY	2	0.00010863
AFP	ASSLILQETQY	ASSLAQETQY	2	9.505e-05
AFP	ASSLILQETQY	ASSLDLQTQY	2	0.00014597
AFP	ASSLILQETQY	ASSLDYQETQY	2	0.00074003
AFP	ASSLILQETQY	ASSLERQETQY	2	0.00103196
AFP	ASSLILQETQY	ASSLGGQETQY	2	9.165e-05
AFP	ASSLILQETQY	ASSLGQQETQY	2	6.45e-05
AFP	ASSFLLQETQY	ASSFNQETQY	2	0.00112022
AFP	ASSFLLQETQY	ASSFRVQETQY	2	0.00042093
GPC3	ASRGTGSMYGYT	ASRGTGANYGYT	2	0.00024102
GPC3	ASRGTGSMYGYT	ASRSTGSYGYT	2	2.716e-05
GPC3	ASRGTGSMYGYT	ASRTGSNYGYT	2	1.697e-05
