# Supplementary material for: Identification of KRAS G12V associated clonal neoantigens and immune microenvironment in long-term survival of pancreatic adenocarcinoma
Source: Cancer Immunol Immunother. 2021 Jul 13;71(2):491–504. doi: 10.1007/s00262-021-03012-4 (PMC8783870; doi:10.1007/s00262-021-03012-4)
Supplement: Supplementary file 4 — Supplementary file4 (XLSX 39 KB) [file 262_2021_3012_MOESM4_ESM.xlsx]

## Sheet: PAAD data of TCGA
Patient_ID	CXCL9	LEXM	Activated_CD4 T cells	KRAS	TP53	CDKN2A	SMAD4	No. of Immunogenic Mutations	Type I T helper cells	Activated_CD8 T cells	Macrophages	OS_STATUS	OS_MONTHS
TCGA-FB-AAPP	-0.5887	-1.0648	0.675045	NA	NA	NA	NA	66	0.667758	0.767214	0.613273	1	15.945
TCGA-HV-A7OP	-0.578	-1.0648	0.667424	G12D	NA	NA	NA	31	0.68016	0.781338	0.658202	0	32.1531
TCGA-F2-6880	-0.5419	-1.0648	0.632649	NA	NA	NA	NA	-	0.718936	0.757725	0.654818	0	9.69852
TCGA-FB-AAQ1	-0.5016	-1.0648	0.739458	G12D	V73Rfs*76	NA	NA	20	0.749437	0.786369	0.727566	1	4.04379
TCGA-IB-7893	-0.4669	-1.0648	0.761378	G12D	I254S	NA	NA	19	0.77329	0.773935	0.742139	1	3.84653
TCGA-2J-AAB9	-0.418	-1.0648	0.736097	NA	Q104*	NA	NA	9	0.767259	0.813554	0.742302	1	20.6135
TCGA-FB-AAQ6	-0.3231	-1.0648	0.727765	G12V	R248Q	NA	G352V G352*	27	0.742926	0.778236	0.669538	1	8.02183
TCGA-IB-AAUV	-0.2415	-1.0648	0.747639	NA	NA	NA	NA	1	0.801026	0.862393	0.771106	0	13.282
TCGA-HZ-A49H	-0.0236	-1.0648	0.782721	G12V	NA	NA	NA	6	0.793284	0.860442	0.756192	0	16.1423
TCGA-US-A77J	0.2278	-1.0648	0.799918	-	-	-	-	-	0.796313	0.878711	0.764824	1	18.6738
TCGA-IB-7645	0.3813	-1.0648	0.78861	G12V	R196*	NA	NA	18	0.811302	0.852919	0.789052	1	49.3803
TCGA-2J-AABP	3.8129	-1.0648	0.829828	NA	G245D	NA	NA	44	0.771645	0.857275	0.78085	0	15.2218
TCGA-IB-AAUP	-0.0047	-0.9574	0.81944	NA	NA	NA	NA	20	0.805375	0.881778	0.750337	0	14.1697
TCGA-XD-AAUH	-0.3201	-0.9377	0.767242	NA	NA	NA	NA	5	0.790777	0.852295	0.743796	0	12.9862
TCGA-Q3-A5QY	-0.104	-0.935	0.827769	NA	NA	NA	NA	1	0.811395	0.893483	0.764003	0	13.6766
TCGA-Z5-AAPL	0.6471	-0.9257	0.864773	NA	N239D	NA	NA	4	0.802436	0.910654	0.732946	0	15.3533
TCGA-HV-A5A5	-0.2668	-0.9238	0.743592	NA	Y205F	NA	NA	10	0.771111	0.809917	0.728943	0	9.50127
TCGA-XN-A8T5	-0.4681	-0.9194	0.77585	NA	NA	NA	NA	-	0.807661	0.875584	0.733661	0	23.671
TCGA-FB-AAPS	-0.1079	-0.8965	0.766261	NA	H179Y	NA	NA	17	0.795161	0.844174	0.768257	0	7.49581
TCGA-FB-A4P5	0.5734	-0.8876	0.793917	NA	NA	NA	NA	6	0.802529	0.8902	0.765212	1	5.88487
TCGA-IB-A5ST	-0.444	-0.8516	0.79374	NA	NA	NA	NA	2	0.806218	0.864553	0.785111	0	20.8765
TCGA-HZ-7926	-0.4758	-0.8429	0.775779	G12D	G302Rfs*4	E119*	NA	19	0.778685	0.822082	0.724989	1	17.03
TCGA-2J-AAB8	-0.4216	-0.8354	0.756445	G12R	S166*	NA	Q289*	16	0.771791	0.795049	0.702028	0	2.63011
TCGA-HZ-7920	4.0225	-0.8354	0.752935	NA	NA	NA	NA	0	0.775937	0.837565	0.760877	1	7.75882
TCGA-IB-A5SQ	-0.1413	-0.8256	0.776359	NA	NA	NA	NA	20	0.787771	0.810047	0.758817	1	7.19992
TCGA-2L-AAQJ	-0.24	-0.8232	0.758599	G12D	G266E	T18_A19dup	NA	43	0.779116	0.824434	0.720123	1	12.9533
TCGA-HZ-8317	-0.4835	-0.816	0.749176	NA	NA	NA	NA	3	0.768768	0.780919	0.731529	1	12.4273
TCGA-3A-A9IR	-0.4771	-0.8128	0.604251	NA	NA	NA	NA	6	0.666638	0.751401	0.60564	0	50.6953
TCGA-F2-7273	-0.1067	-0.805	0.755765	NA	NA	NA	NA	0	0.793714	0.822008	0.770544	1	19.4628
TCGA-HZ-8002	-0.2118	-0.8038	0.760537	NA	NA	NA	NA	5	0.784567	0.831373	0.763387	1	12.0327
TCGA-HV-A5A6	-0.5166	-0.8035	0.74071	G12D	R342Efs*3	M54del	NA	11	0.74568	0.762564	0.7025	1	66.9363
TCGA-2J-AABI	-0.4153	-0.7992	0.768967	G12R	V217Gfs*31	NA	G270Efs*66	15	0.750818	0.818566	0.704346	0	31.8572
TCGA-L1-A7W4	-0.4889	-0.7521	0.754425	NA	NA	NA	NA	-	0.726254	0.74603	0.661935	1	9.13963
TCGA-US-A77E	-0.5027	-0.7451	0.722317	NA	NA	NA	NA	40	0.748044	0.766062	0.706988	1	14.1368
TCGA-HZ-8519	0.7425	-0.7431	0.741089	-	-	-	-	-	0.776787	0.831249	0.728222	0	14.9259
TCGA-F2-7276	0.7895	-0.7379	0.766481	-	-	-	-	-	0.792993	0.835571	0.757406	1	7.10129
TCGA-XD-AAUG	-0.448	-0.735	0.707566	NA	G154V	NA	NA	8	0.777873	0.788977	0.745395	0	13.8081
TCGA-IB-7649	-0.1696	-0.7326	0.760791	Q61H	X125_splice	G111Afs*3	NA	19	0.78269	0.839944	0.785692	1	15.3533
TCGA-FB-A4P6	-0.4366	-0.7324	0.733046	NA	NA	NA	NA	-	0.775976	0.814127	0.74034	0	25.2162
TCGA-3A-A9IS	-0.5865	-0.7322	0.584217	NA	NA	NA	NA	8	0.627821	0.713741	0.570329	0	32.8106
TCGA-FB-A7DR	-0.2189	-0.731	0.728051	G12V	NA	NA	NA	17	0.778813	0.79784	0.735877	1	11.6054
TCGA-IB-AAUS	-0.4112	-0.7061	0.779551	NA	NA	NA	NA	2	0.804992	0.853059	0.808741	0	7.39718
TCGA-IB-7646	1.7539	-0.6932	0.812467	G12D	I255T	NA	NA	25	0.778999	0.810339	0.747071	1	4.76707
TCGA-HZ-A77P	-0.3803	-0.6906	0.711019	NA	S149Ffs*32	NA	NA	17	0.775556	0.815536	0.743322	0	10.8492
TCGA-2J-AABV	-0.5502	-0.6805	0.718038	NA	NA	NA	NA	4	0.743055	0.815553	0.703198	1	21.4354
TCGA-IB-7652	-0.4607	-0.6768	0.744963	G12R	R175H	NA	NA	33	0.784709	0.788681	0.7675	0	36.69
TCGA-RL-AAAS	0.1228	-0.6725	0.757708	NA	NA	NA	NA	-	0.79356	0.875749	0.763114	0	0.295887
TCGA-IB-A6UG	-0.3935	-0.6719	0.761736	G12D	R248W	R80*	NA	36	0.742586	0.808154	0.699941	1	1.34793
TCGA-HZ-8001	-0.3391	-0.6656	0.762378	NA	R248Q	NA	NA	24	0.784874	0.857481	0.773753	0	23.2107
TCGA-3A-A9IV	-0.5594	-0.654	0.662523	NA	NA	NA	NA	19	0.673489	0.737388	0.611593	0	36.2626
TCGA-2J-AABF	0.67	-0.6324	0.777791	G12D	C242*	R80*	NA	19	0.778313	0.818619	0.751626	1	22.7176
TCGA-FB-AAPQ	-0.5239	-0.6268	0.750095	G12D	S269Ifs*2	NA	R361H	18	0.739314	0.762641	0.664887	1	37.1503
TCGA-IB-AAUW	0.2448	-0.585	0.72473	NA	NA	NA	NA	-	0.777974	0.816439	0.74184	1	7.56156
TCGA-HZ-7923	-0.0957	-0.5797	0.771648	-	-	-	-	-	0.801796	0.850063	0.788805	0	10.3232
TCGA-IB-7890	-0.5268	-0.5647	0.720847	Q61R	G199*	NA	NA	18	0.759443	0.760466	0.733483	1	19.6601
TCGA-IB-8126	-0.0007	-0.5625	0.782709	NA	NA	NA	NA	8	0.78766	0.881375	0.751944	0	15.1889
TCGA-XN-A8T3	0.5267	-0.55	0.747791	G12D	R273C	NA	NA	19	0.756253	0.818677	0.717254	0	31.2654
TCGA-IB-7891	1.2559	-0.5416	0.778477	NA	G245V	NA	L109Q	14	0.788153	0.839279	0.759348	1	30.0161
TCGA-3A-A9IL	-0.5553	-0.5415	0.618439	NA	NA	NA	NA	1	0.685866	0.741703	0.643448	0	90.1141
TCGA-RB-AA9M	-0.3723	-0.5412	0.746398	NA	E286*	G23C	NA	9	0.762459	0.792159	0.707729	0	9.40264
TCGA-IB-7651	4.9026	-0.5348	0.781744	G12D	NA	NA	R496H	7041	0.78621	0.837748	0.736707	1	19.8244
TCGA-3E-AAAZ	-0.5442	-0.5173	0.727433	G12V	NA	NA	D351A	23	0.754485	0.783551	0.699326	1	71.7362
TCGA-IB-A7LX	-0.1761	-0.5046	0.73791	G12D	NA	NA	NA	-	0.752101	0.779546	0.689549	1	8.21909
TCGA-3A-A9IN	-0.4522	-0.5013	0.638846	NA	NA	NA	NA	16	0.728319	0.771949	0.667155	0	68.5143
TCGA-HZ-A77Q	-0.4642	-0.4914	0.772003	G12R	R248W	NA	G358_D360del	29	0.809446	0.842865	0.793548	0	1.08492
TCGA-3E-AAAY	-0.1726	-0.47	0.762806	NA	E294*	E27Gfs*26	NA	12	0.78613	0.835995	0.746126	0	75.1225
TCGA-2J-AABT	-0.2571	-0.4541	0.745147	G12R	R213Dfs*34	NA	NA	10	0.787548	0.801623	0.757641	0	10.4876
TCGA-3A-A9IO	-0.5933	-0.4338	0.624088	NA	NA	NA	NA	3	0.670681	0.75853	0.636763	0	63.8459
TCGA-2L-AAQL	-0.1485	-0.4335	0.722923	Q61R	X126_splice	NA	NA	34	0.773255	0.813843	0.736082	1	9.59989
TCGA-3A-A9IJ	-0.5731	-0.4158	0.552992	NA	NA	NA	NA	9	0.664948	0.705246	0.647045	0	60.9528
TCGA-H8-A6C1	-0.4218	-0.4075	0.758212	G12V	P27Lfs*17	NA	NA	8	0.761731	0.791216	0.728783	0	22.06
TCGA-IB-A5SO	-0.2825	-0.4031	0.77251	G12D	R196*	NA	NA	9	0.790095	0.830749	0.744507	1	11.9999
TCGA-IB-7888	-0.3568	-0.3934	0.789944	NA	Q192*	NA	NA	12	0.801146	0.852648	0.771482	1	43.7913
TCGA-3A-A9IB	-0.2734	-0.3763	0.757287	G12D	Y220C	V28_E33del	NA	17	0.773114	0.793543	0.747871	1	7.3643
TCGA-IB-8127	-0.0992	-0.3696	0.76767	G12D	R273C	E88*	NA	7	0.780621	0.821186	0.743575	0	17.1615
TCGA-3A-A9IX	-0.2064	-0.3673	0.761811	NA	P152Rfs*18	NA	NA	12	0.795618	0.855205	0.746848	0	34.0928
TCGA-HZ-7918	13.2175	-0.3663	0.807242	NA	NA	NA	NA	51	0.798275	0.892576	0.763544	0	31.8572
TCGA-IB-7897	0.8385	-0.3594	0.779733	NA	NA	NA	NA	0	0.791732	0.859561	0.757138	1	15.9779
TCGA-HZ-7924	-0.4861	-0.3347	0.757516	NA	NA	NA	NA	0	0.759727	0.809988	0.729412	0	27.6161
TCGA-FB-AAQ3	-0.1714	-0.3319	0.756802	G12D	H178Pfs*3	NA	NA	20	0.76109	0.822743	0.720368	1	1.01917
TCGA-IB-A7M4	-0.0013	-0.3222	0.776774	G12D	P250L	G23Vfs*3	NA	27	0.763282	0.840942	0.699365	0	15.8793
TCGA-LB-A8F3	-0.5342	-0.3217	0.715005	NA	NA	NA	NA	26	0.738762	0.758416	0.686433	0	12.4601
TCGA-YY-A8LH	-0.5602	-0.3116	0.752507	G12V	NA	NA	NA	27	0.735454	0.79607	0.670774	0	66.2787
TCGA-2J-AABR	0.1193	-0.3104	0.791963	NA	NA	NA	NA	5	0.791791	0.85924	0.757133	0	14.3998
TCGA-FB-A5VM	-0.3679	-0.3011	0.80375	Q61H	L35Cfs*9	NA	NA	26	0.777778	0.841805	0.76496	1	16.3724
TCGA-HZ-7289	-0.5868	-0.2995	0.709511	NA	NA	NA	NA	-	0.7105	0.774321	0.679589	1	21.7313
TCGA-LB-A7SX	-0.5506	-0.2725	0.746352	NA	R213*	NA	NA	48	0.737464	0.788701	0.678043	1	12.9204
TCGA-F2-A44G	-0.2874	-0.2569	0.772842	G12D	NA	NA	NA	13	0.770356	0.773638	0.744097	1	7.66019
TCGA-F2-A44H	-0.3865	-0.246	0.744657	NA	NA	NA	NA	5	0.786014	0.795732	0.761982	0	19.2655
TCGA-US-A774	0.1328	-0.2429	0.746521	NA	NA	NA	NA	5	0.784732	0.83185	0.744353	1	22.8491
TCGA-HZ-8315	4.5974	-0.2333	0.762779	G12D	H179R	NA	X380_splice	30	0.78296	0.827266	0.747043	1	9.83003
TCGA-HZ-8005	3.8127	-0.2231	0.770449	Q61H	X331_splice	NA	NA	23	0.772845	0.811304	0.718289	1	3.94516
TCGA-HZ-8637	20.5059	-0.2054	0.83481	G12V	G245S	NA	NA	17	0.804503	0.88436	0.782784	1	16.9971
TCGA-F2-6879	-0.2323	-0.2026	0.758729	G12V	Y220C	T18Gfs*23	NA	22	0.751208	0.781756	0.701242	1	10.9807
TCGA-IB-AAUM	-0.287	-0.1903	0.722811	G12D	NA	NA	W509G	12	0.769792	0.830084	0.714723	0	0.263011
TCGA-3A-A9I5	-0.5446	-0.1861	0.739822	NA	NA	NA	NA	6	0.747509	0.776689	0.707683	0	58.9802
TCGA-2L-AAQA	-0.4518	-0.1817	0.772095	G12V	R175H	NA	NA	37	0.744267	0.77418	0.672199	1	4.70132
TCGA-FB-AAPZ	-0.3075	-0.1814	0.78762	G12R	R213*	NA	NA	14	0.776938	0.828498	0.753986	0	23.5395
TCGA-LB-A9Q5	-0.2224	-0.1733	0.752946	NA	R213*	NA	G384D	14	0.781432	0.811761	0.75595	1	10.2903
TCGA-HZ-8003	4.6271	-0.1692	0.78986	NA	NA	NA	NA	5	0.784762	0.854484	0.759045	1	19.5943
TCGA-HZ-7925	-0.4469	-0.1461	0.754917	G12V	C135*	NA	-301fs	9	0.779487	0.790008	0.762173	1	20.1861
TCGA-FB-AAPY	0.064	-0.1396	0.755994	G12D	C242Afs*5	NA	S178*	19	0.781423	0.833817	0.754425	1	34.8161
TCGA-H6-A45N	-0.0155	-0.114	0.763462	NA	R282G	NA	NA	12	0.772318	0.824863	0.744712	1	13.8409
TCGA-XD-AAUI	-0.4039	-0.098	0.783501	G12V	R248Q	NA	NA	15	0.781494	0.806952	0.740595	1	12.0327
TCGA-IB-AAUR	-0.1152	-0.0748	0.800903	NA	NA	NA	D355G	2	0.812148	0.8947	0.772541	0	11.1122
TCGA-2L-AAQM	-0.5353	-0.0512	0.617258	NA	NA	NA	NA	20	0.696865	0.782073	0.6167	0	45.468
TCGA-XD-AAUL	-0.4781	-0.0503	0.735665	G12R	H179R	NA	NA	12	0.758978	0.788364	0.748492	0	16.3724
TCGA-FB-A78T	-0.1916	-0.0494	0.728408	G12A G13C	R248L	E69Afs*74	E520*	-	0.759587	0.794988	0.732627	1	12.3286
TCGA-IB-AAUT	0.4419	-0.0433	0.738615	-	-	-	-	-	0.785292	0.855808	0.752457	0	9.43551
TCGA-3A-A9J0	-0.4808	-0.034	0.749957	NA	X187_splice	CDKN2A-IFNA22P	NA	30	0.763904	0.779542	0.71699	0	24.4271
TCGA-2J-AABE	-0.5443	-0.0117	0.719736	G12R	NA	NA	P342Lfs*42	7	0.772384	0.765069	0.747343	0	22.2244
TCGA-HZ-A4BH	0.5715	-0.0108	0.801662	G12D	C135Y	H83D	NA	21	0.784323	0.839448	0.745268	0	6.37801
TCGA-HZ-A49G	-0.1987	0.003	0.743384	G12D	C275F	E119K	NA	-	0.788922	0.823484	0.773149	0	21.6984
TCGA-2J-AABA	-0.5109	0.0048	0.749283	NA	NA	NA	W509*	12	0.773893	0.800303	0.708717	1	19.9559
TCGA-S4-A8RO	-0.4388	0.0426	0.790838	G12D	R282W	NA	NA	17	0.74183	0.786762	0.716201	0	17.2601
TCGA-IB-A5SS	-0.4314	0.0464	0.753719	G12D	R282W	R58*	K507Rfs*19	17	0.778103	0.805969	0.751342	1	15.1231
TCGA-3A-A9IH	-0.4052	0.0688	0.73811	G12R	V143E	E88Gfs*59	A96D	23	0.757833	0.772938	0.708949	0	33.5668
TCGA-HZ-A8P0	-0.5262	0.0708	0.71443	Q61H	NA	R58*	NA	10	0.753753	0.783414	0.710353	0	0
TCGA-2J-AABK	-0.2823	0.089	0.743508	G12V	V272A	R80*	NA	16	0.744261	0.794062	0.687144	0	15.9122
TCGA-2J-AABO	-0.4233	0.1082	0.721586	G12V	G266V	NA	NA	47	0.755885	0.800236	0.701529	0	14.4656
TCGA-HZ-A4BK	-0.1027	0.1116	0.748423	G12D	P151T	NA	NA	19	0.783826	0.826077	0.757776	0	21.5998
TCGA-F2-A7TX	3.0244	0.1154	0.8208	G12D	V197M	NA	NA	19	0.781149	0.871716	0.741727	1	3.12325
TCGA-HZ-A49I	-0.4867	0.1432	0.740229	G12D	M246R	NA	NA	22	0.786619	0.817806	0.776519	1	10.1259
TCGA-IB-7647	-0.1914	0.1468	0.807835	G12V	R248W	NA	NA	21	0.792188	0.849589	0.755499	1	21.8957
TCGA-F2-A8YN	-0.5724	0.1918	0.722339	G12R	Y220*	T18_A19delinsI	NA	25	0.766186	0.773507	0.72566	0	16.9971
TCGA-US-A776	-0.577	0.2502	0.705026	NA	NA	NA	NA	48	0.683008	0.773152	0.646674	0	39.9776
TCGA-IB-AAUO	-0.3214	0.2553	0.763444	G12D	NA	NA	NA	21	0.762938	0.812849	0.71133	1	7.85745
TCGA-FB-AAPU	-0.5606	0.3093	0.753973	G12R	NA	NA	NA	48	0.738424	0.767102	0.643539	1	12.5259
TCGA-YB-A89D	-0.4994	0.3144	0.746285	G12R	NA	E88Rfs*58	R361C	13	0.786497	0.810203	0.744896	0	11.5067
TCGA-Q3-AA2A	-0.5043	0.3425	0.73779	G12V	NA	NA	NA	7	0.753697	0.794103	0.717832	0	3.12325
TCGA-IB-A6UF	-0.4956	0.3459	0.721134	G12R	R273H	NA	NA	13	0.734115	0.750752	0.687673	0	21.8957
TCGA-YH-A8SY	-0.5326	0.3603	0.761452	G12V	R175H	NA	NA	15	0.760321	0.765961	0.702239	0	12.756
TCGA-2J-AAB1	1.9941	0.3634	0.767726	G12R	NA	NA	NA	32	0.777494	0.837037	0.72168	1	2.16984
TCGA-HV-A5A4	-0.2091	0.3773	0.739496	G12V	NA	NA	E520*	16	0.763454	0.804554	0.709438	0	7.62731
TCGA-3A-A9IC	-0.4455	0.381	0.752666	G12R	V122Dfs*26	NA	NA	17	0.768395	0.786231	0.735374	1	24.2627
TCGA-IB-AAUU	-0.4903	0.3906	0.738219	G12R	T123Dfs*26	NA	NA	18	0.771393	0.786607	0.734794	0	8.05471
TCGA-PZ-A5RE	-0.4952	0.4441	0.747825	Q61H	L194H	NA	L536P	14	0.768773	0.795968	0.756207	1	15.4519
TCGA-3A-A9I7	-0.0855	0.482	0.743031	G12D	NA	NA	NA	6	0.780868	0.826297	0.722562	0	43.4954
TCGA-2J-AAB6	-0.4793	0.5047	0.756542	G12V	R273H	NA	NA	27	0.733346	0.763721	0.711943	1	9.63277
TCGA-HZ-A8P1	-0.4791	0.5423	0.735717	G12D	NA	NA	S138Ifs*5	27	0.734823	0.780103	0.68227	0	0.230134
TCGA-IB-7644	-0.4817	0.5817	0.754531	G12V	R110L	NA	S144*	16	0.766558	0.813244	0.717129	1	12.9533
TCGA-HV-AA8X	-0.5461	0.6226	0.730944	G12D	D259V	NA	R135*	27	0.743373	0.767838	0.677266	1	17.4902
TCGA-OE-A75W	0.7105	0.6312	0.756767	G12D	R306*	H83Y	NA	-	0.758234	0.845798	0.709047	1	8.77799
TCGA-H6-8124	-0.5615	0.7442	0.719094	G12V	C238Y	W15* D14G	NA	19	0.734658	0.745758	0.678758	0	12.8875
TCGA-HZ-A9TJ	-0.4124	0.7519	0.719628	G12V	R175H	N42I	NA	41	0.746863	0.764607	0.68671	0	19.8244
TCGA-M8-A5N4	-0.0231	0.757	0.749518	G12D	V274F	W15_A21del A13T	NA	20	0.768059	0.784033	0.745498	0	19.1998
TCGA-HZ-8638	0.6466	0.7874	0.778034	NA	NA	NA	NA	0	0.762184	0.834637	0.699462	1	4.96433
TCGA-HZ-8636	-0.0234	0.8115	0.763963	G12V	V173dup	NA	NA	33	0.775805	0.794066	0.737501	1	17.9176
TCGA-HZ-7922	-0.0954	0.816	0.763423	Q61H	R196*	NA	NA	23	0.779802	0.807169	0.740729	0	0.131505
TCGA-US-A77G	-0.4832	0.9396	0.732229	G12R	NA	Q50*	P522Lfs*4	10	0.740016	0.775989	0.672667	1	0.394516
TCGA-S4-A8RM	-0.3694	0.9642	0.747349	G12V	NA	NA	Y513*	15	0.753565	0.806259	0.672494	0	24.2299
TCGA-HV-A7OL	-0.0162	1.0398	0.783936	G12D	N131I	R80*	NA	28	0.776639	0.860011	0.747672	0	8.28484
TCGA-S4-A8RP	1.7284	1.1309	0.731725	G12R	NA	NA	G352*	9	0.757172	0.800766	0.718228	1	23.0792
TCGA-HZ-7919	0.2664	1.158	0.775624	G12R	NA	NA	D537H	28	0.767046	0.823013	0.723516	1	19.4957
TCGA-FB-AAQ0	-0.56	1.2465	0.701676	G12R	Y205S	NA	NA	19	0.720131	0.754729	0.632265	1	15.5505
TCGA-3A-A9IZ	-0.3852	1.2934	0.771069	G12D	S241Y	NA	NA	14	0.74287	0.776185	0.668157	1	10.1259
TCGA-3A-A9IU	-0.3985	1.2936	0.726985	G12D	NA	E120*	NA	13	0.746385	0.769187	0.701703	1	15.0574
TCGA-HZ-A77O	0.0193	1.3663	0.738747	G12V	S127F	H83Y	NA	3	0.754954	0.787504	0.710409	1	5.26022
TCGA-US-A779	-0.56	1.5165	0.681035	G12D	D186Vfs*61	NA	NA	10	0.721949	0.75276	0.676256	1	16.7998
TCGA-IB-7887	-0.2097	1.5851	0.733285	G12R	S215G	NA	NA	7	0.776089	0.822273	0.704899	1	3.6164
TCGA-IB-7889	-0.0525	1.6494	0.77195	G12V	E298*	R80*	R361C	23	0.782685	0.859437	0.769457	1	15.8135
TCGA-IB-A5SP	-0.4651	1.66	0.730163	G12D	S241F	NA	L529Tfs*7	9	0.746474	0.797925	0.684594	0	15.8464
TCGA-2J-AABH	-0.3948	1.698	0.727026	G12V G12S	E62Kfs*61	NA	NA	16	0.748132	0.770496	0.69829	0	42.3119
TCGA-RB-A7B8	-0.2234	1.8501	0.743602	G12R	NA	NA	NA	22	0.77998	0.822726	0.737236	1	15.3204
TCGA-IB-7886	0.6462	1.8763	0.780693	G12C	D57Kfs*67	R80*	Y412Lfs*17	20	0.776505	0.820037	0.734927	1	4.04379
TCGA-IB-AAUN	0.4301	1.9524	0.764336	G12D	R337C	NA	A309Sfs*25	13	0.747197	0.79667	0.702481	1	4.73419
TCGA-FB-A545	-0.5553	2.075	0.719302	G12V	R273C	L97_H98del	NA	19	0.722532	0.741202	0.637442	1	24.0655
TCGA-IB-AAUQ	-0.5414	2.2028	0.732614	G12D	H179Y	NA	NA	24	0.755183	0.774616	0.718746	1	6.01637
TCGA-HV-AA8V	-0.4358	2.2482	0.708235	G12V	P151R	NA	A118V	19	0.763772	0.783896	0.736179	0	30.2462
TCGA-3A-A9I9	-0.3272	2.2528	0.71576	G12R	G245S	NA	NA	47	0.757021	0.799922	0.726282	1	20.8436
TCGA-2J-AAB4	0.1139	2.3238	0.765887	G12V	Y126N	NA	S227Vfs*14	15	0.771966	0.807865	0.714597	0	23.9669
TCGA-IB-7885	-0.083	2.6204	0.780521	NA	NA	NA	NA	18	0.800002	0.832103	0.767932	0	41.3256
TCGA-2J-AABU	-0.3848	3.4632	0.762116	G12R	H214R	NA	NA	14	0.769178	0.825014	0.710627	1	9.10675
TCGA-FB-AAQ2	-0.5332	3.7035	0.766565	G12D	P278S	Y44*	NA	15	0.73308	0.77922	0.681198	1	5.03008
TCGA-2L-AAQI	-0.4935	3.7953	0.740805	G12V	R283P	NA	NA	14	0.757897	0.773887	0.699324	1	3.38626
TCGA-HV-A5A3	-0.5135	3.8746	0.722016	G12D	R248W	NA	C443*	14	0.741353	0.759416	0.681112	1	4.20817
TCGA-2L-AAQE	-0.5212	4.362	0.760561	G12D	Q38*	H83Y	NA	22	0.761397	0.820192	0.700635	1	22.4874
TCGA-FZ-5919	-	-	-	G12D	V173L	NA	NA	-	-	-	-	1	24.3614
TCGA-FZ-5920	-	-	-	G12D	P152Afs*14	Q50Rfs*3	NA	-	-	-	-	1	2.00546
TCGA-FZ-5921	-	-	-	G12V	P152L	NA	NA	-	-	-	-	1	5.09583
TCGA-FZ-5922	-	-	-	G12V	NA	NA	NA	-	-	-	-	1	36.1969
TCGA-FZ-5923	-	-	-	G12D	NA	NA	R361C	-	-	-	-	1	20.3505
TCGA-FZ-5924	-	-	-	G12R	R248Q	NA	NA	-	-	-	-	1	15.7806
TCGA-FZ-5926	-	-	-	G12D	R273H	NA	NA	-	-	-	-	1	17.7861
