# Supplementary material for: Identification of KRAS G12V associated clonal neoantigens and immune microenvironment in long-term survival of pancreatic adenocarcinoma
Source: Cancer Immunol Immunother. 2021 Jul 13;71(2):491–504. doi: 10.1007/s00262-021-03012-4 (PMC8783870; doi:10.1007/s00262-021-03012-4)
Supplement: Supplementary file 5 — Supplementary file5 (XLSX 65 KB) [file 262_2021_3012_MOESM5_ESM.xlsx]

## Sheet: sample.PACA-CA.add.mutation
icgc_donor_id	project_code.x	study_donor_involved_in	submitted_donor_id.x	donor_sex	donor_vital_status	disease_status_last_followup	donor_relapse_type	donor_age_at_diagnosis	donor_age_at_enrollment	donor_age_at_last_followup	donor_relapse_interval	donor_diagnosis_icd10	donor_tumour_staging_system_at_diagnosis	donor_tumour_stage_at_diagnosis	donor_tumour_stage_at_diagnosis_supplemental	donor_survival_time	donor_interval_of_last_followup	prior_malignancy	cancer_type_prior_malignancy	cancer_history_first_degree_relative	status	icgc_sample_id	project_code.y	submitted_sample_id	icgc_specimen_id	submitted_specimen_id	submitted_donor_id.y	analyzed_sample_interval	percentage_cellularity	level_of_cellularity	study	months	KRAS	TP53	CDKN2A	SMAD4
DO221539	PACA-CA	PCAWG	PCSI_0528	male	alive	relapse	local recurrence	49	49	54	1715	Unknown	TNM	IIB		1733	1733	unknown	NA	no	0	SA558678	PACA-CA	PCSI_0528_Pa_P_526	SP125703	PCSI_0528_Pa_P_526	PCSI_0528	NA	NA	NA	PCAWG	57.7667	G12R	R282W;R150W	NA	NA
DO221540	PACA-CA	PCAWG	PCSI_0537	male	deceased			56	56	57	290	Unknown	TNM	IIB		290	290	unknown	NA	no	1	SA558660	PACA-CA	PCSI_0537_Pa_P_526	SP125807	PCSI_0537_Pa_P_526	PCSI_0537	NA	NA	NA	PCAWG	9.66667	G12D	P82;PAPAAPTP75;APAPAAPT74A	H66H?;H107H?;H66P?;V51V?;M52T?;M1T?;H107P?	NA
DO221541	PACA-CA	PCAWG	PCSI_0472	male	deceased	complete remission		75	75	75	NA	25.0/25.9	AJCC/UICC TNM	IA		195	195	unknown	NA	unknown	1	SA558699	PACA-CA	PCSI_0472_Pa_P_526	SP125713	PCSI_0472_Pa_P_526	PCSI_0472	NA	NA	NA	PCAWG	6.5	G12D		NA	NA
DO221542	PACA-CA	PCAWG	PCSI_0527	male	alive	complete remission		60	60	61	364	Unknown	TNM	IIA		375	375	unknown	NA	no	0	SA558653	PACA-CA	PCSI_0527_Pa_P_526	SP125769	PCSI_0527_Pa_P_526	PCSI_0527	NA	NA	NA	PCAWG	12.5	G12D	R273H;R141H	NA	NA
DO221543	PACA-CA	PCAWG	PCSI_0531	male	alive	complete remission		54	54	59	2045	Unknown	TNM	IIB		2045	2045	unknown	NA	unknown	0	SA558715	PACA-CA	PCSI_0531_Pa_P_526	SP125722	PCSI_0531_Pa_P_526	PCSI_0531	NA	NA	NA	PCAWG	68.1667	G12R	NA	NA	NA
DO221544	PACA-CA	PCAWG	PCSI_0476	male	alive	complete remission		42	43	44	NA	25	AJCC/UICC TNM	IIA		467	467	yes	NA	yes	0	SA558659	PACA-CA	PCSI_0476_Pa_P_526	SP125804	PCSI_0476_Pa_P_526	PCSI_0476	NA	NA	NA	PCAWG	15.5667	Q61L	P59;P152;P20	NA	NA
DO221545	PACA-CA	PCAWG	PCSI_0477	male	alive	complete remission		63	63	63	NA	25	AJCC/UICC TNM	IB		260	260	no	NA	yes	0	SA558656	PACA-CA	PCSI_0477_Pa_P_526	SP125778	PCSI_0477_Pa_P_526	PCSI_0477	NA	NA	NA	PCAWG	8.66667	G12D	NA	AELLLLHGAEP9;AELLLLHGAEP60;GAAAAPRRGA75;GAAAAPRRGA116	NA
DO221546	PACA-CA	PCAWG	PCSI_0340	male	deceased			61	61	62	445	Unknown	TNM	IIB		480	482	unknown	NA	no	1	SA558658	PACA-CA	PCSI_0340_Pa_P_526	SP125784	PCSI_0340_Pa_P_526	PCSI_0340	NA	NA	NA	PCAWG	16	G12D	E336	LEAGALP32P	NA
DO221547	PACA-CA	PCAWG	PCSI_0547		alive	progression	distant recurrence/metastasis	47	47	50	300	25.2	TNM	IV		1338	1338	unknown	NA	unknown	0	SA558655	PACA-CA	PCSI_0547_Pa_P_526	SP125777	PCSI_0547_Pa_P_526	PCSI_0547	NA	NA	NA	PCAWG	44.6	G12D	NA	NA	NA
DO224575	PACA-CA		PCSI_0169	male	deceased	no evidence of disease		72	73	74	NA	25.7	AJCC/UICC TNM	IIB		826	826	unknown	NA	unknown	1	SA569178	PACA-CA	PCSI_0169_Pa_P_526	SP133555	PCSI_0169_Pa_P_526	PCSI_0169	NA	NA	NA		27.5333	G12D	S34F;S127F	NA	NA
DO224596	PACA-CA		PCSI_0216	male	deceased	relapse	local recurrence	60	60	62	425	25	AJCC/UICC TNM	IA or IIB		819	819	no	NA	no	1	SA569211	PACA-CA	PCSI_0216_Pa_P_526	SP133591	PCSI_0216_Pa_P_526	PCSI_0216	NA	NA	NA		27.3	G12D	G244;G151;G112	NA	I376M?;I280M?
DO224633	PACA-CA		PCSI_0339	male	deceased	relapse	distant recurrence/metastasis	72	72	74	742		AJCC/UICC TNM	IIA		742	742	unknown	NA	unknown	1	SA569266	PACA-CA	PCSI_0339_Pa_P_526	SP133689	PCSI_0339_Pa_P_526	PCSI_0339	NA	NA	NA		24.7333	NA	NA	NA	NA
DO224642	PACA-CA		PCSI_0343	female	deceased			57	57	58	NA		AJCC/UICC TNM	IIB		547	547	unknown	NA	unknown	1	SA569276	PACA-CA	PCSI_0343_Pa_P_526	SP133702	PCSI_0343_Pa_P_526	PCSI_0343	NA	NA	NA		18.2333	G12D	R273H;R141H	NA	L3*;L414*;L318*
DO224648	PACA-CA		PCSI_0344	male	deceased	relapse	distant recurrence/metastasis	69	69	72	648		AJCC/UICC TNM	IIB		958	958	unknown	NA	unknown	1	SA569280	PACA-CA	PCSI_0344_Pa_P_526	SP133708	PCSI_0344_Pa_P_526	PCSI_0344	NA	NA	NA		31.9333	G12R	R155Q;R116Q;R248Q	NA	NA
DO224656	PACA-CA		PCSI_0358	female	deceased	relapse	local recurrence and distant metastasis	50	50	53	498	25	AJCC/UICC TNM	IB		1208	1208	no	NA	yes	1	SA569303	PACA-CA	PCSI_0358_Pa_P_526	SP133731	PCSI_0358_Pa_P_526	PCSI_0358	NA	NA	NA		40.2667	G12R	R120L;R81L;R213L	NA	NA
DO224688	PACA-CA		PCSI_0521	male	deceased	relapse	local recurrence	61	61	62	426		AJCC/UICC TNM			633	633	unknown	NA	unknown	1	SA569320	PACA-CA	PCSI_0521_Pa_P_526	SP133764	PCSI_0521_Pa_P_526	PCSI_0521	NA	NA	NA		21.1	G12R	V272L;V140L	NA	NA
DO224698	PACA-CA		PCSI_0529	male	deceased	relapse	distant recurrence/metastasis	72	72	73	223		AJCC/UICC TNM	IIA		472	472	unknown	NA	unknown	1	SA569333	PACA-CA	PCSI_0529_Pa_P_526	SP133784	PCSI_0529_Pa_P_526	PCSI_0529	NA	NA	NA		15.7333	G12D	Y163C;Y70C;Y31C	W15*	NA
DO224705	PACA-CA		PCSI_0530	female	deceased			59	59	60	NA		AJCC/UICC TNM	IIB		455	455	unknown	NA	unknown	1	SA569344	PACA-CA	PCSI_0530_Pa_P_526	SP133802	PCSI_0530_Pa_P_526	PCSI_0530	NA	NA	NA		15.1667	G12D	G105C	NA	NA
DO224712	PACA-CA		PCSI_0588	male	deceased	relapse	distant recurrence/metastasis	78	78	78	160	25	AJCC/UICC TNM	IIB		239	239	no	NA	yes	1	SA569351	PACA-CA	PCSI_0588_Pa_P_526	SP133812	PCSI_0588_Pa_P_526	PCSI_0588	NA	NA	NA		7.96667	G12R	R141H;R273H	P135L;R80*;P94L;R29*	NA
DO224714	PACA-CA		PCSI_0590	male	deceased	relapse	distant recurrence/metastasis	73	73	74	344	25.1/25.7	AJCC/UICC TNM	IB		437	437	yes	NA	yes	1	SA569357	PACA-CA	PCSI_0590_Pa_P_526	SP133823	PCSI_0590_Pa_P_526	PCSI_0590	NA	NA	NA		14.5667	G12D	G134V;G266V	NA	NA
DO224719	PACA-CA		PCSI_0591	male	deceased	no evidence of disease		67	68	69	NA	25.1	AJCC/UICC TNM	III		522	522	yes	NA	yes	1	SA569361	PACA-CA	PCSI_0591_Pa_P_526	SP133832	PCSI_0591_Pa_P_526	PCSI_0591	NA	NA	NA		17.4	NA	S127Y;S34Y	NA	NA
DO224724	PACA-CA		PCSI_0592	female	deceased	relapse	distant recurrence/metastasis	63	63	64	124	25	AJCC/UICC TNM	IB		234	234	yes	NA	yes	1	SA569370	PACA-CA	PCSI_0592_Pa_P_526	SP133848	PCSI_0592_Pa_P_526	PCSI_0592	NA	NA	NA		7.8	G12D	R150W;R282W	A97V;A138V;H32Y;H83Y	NA
DO224734	PACA-CA		PCSI_0593	male	deceased	relapse	distant recurrence/metastasis	62	62	63	159	25	AJCC/UICC TNM	IB		271	271	no	NA	unknown	1	SA569379	PACA-CA	PCSI_0593_Pa_P_526	SP133858	PCSI_0593_Pa_P_526	PCSI_0593	NA	NA	NA		9.03333	G12D	I122S;I254S	P41P?;A40	NA
DO224740	PACA-CA		PCSI_0594	male	deceased	relapse	distant recurrence/metastasis	63	63	65	65	25.7	AJCC/UICC TNM	IB		684	684	no	NA	yes	1	SA569389	PACA-CA	PCSI_0594_Pa_P_526	SP133866	PCSI_0594_Pa_P_526	PCSI_0594	NA	NA	NA		22.8	G12V	S346W	P19R;P70R	C363L?;C267L?
DO224745	PACA-CA		PCSI_0602	male	deceased	relapse	local recurrence and distant metastasis	55	55	56	246	25.0/25.9	AJCC/UICC TNM	IIB		456	456	no	NA	yes	1	SA569402	PACA-CA	PCSI_0602_Pa_P_526	SP133874	PCSI_0602_Pa_P_526	PCSI_0602	NA	NA	NA		15.2	G12D	R248W;R155W;R116W	NA	NA
DO224750	PACA-CA		PCSI_0608	female	deceased	no evidence of disease		52	52	52	NA	25.7	AJCC/UICC TNM	IIB		165	165	yes	NA	no	1	SA569407	PACA-CA	PCSI_0608_Pa_P_526	SP133884	PCSI_0608_Pa_P_526	PCSI_0608	NA	NA	NA		5.5	NA		R47SR?	E330K;E234K
DO224752	PACA-CA		PCSI_0609	male	alive	no evidence of disease		67	67	67	NA	25	AJCC/UICC TNM	IB or IIB		257	257	no	NA	yes	0	SA569418	PACA-CA	PCSI_0609_Pa_P_526	SP133895	PCSI_0609_Pa_P_526	PCSI_0609	NA	NA	NA		8.56667	NA	NA	NA	NA
DO224758	PACA-CA		PCSI_0611	male	deceased	no evidence of disease		58	59	59	NA	25.0/25.9	AJCC/UICC TNM	IIB		65	65	unknown	NA	unknown	1	SA569428	PACA-CA	PCSI_0611_Pa_P_526	SP133908	PCSI_0611_Pa_P_526	PCSI_0611	NA	NA	NA		2.16667	G12V	W53*	NA	NA
DO224764	PACA-CA		PCSI_0612	male	alive	no evidence of disease		58	58	59	NA	25.1/25.2	AJCC/UICC TNM	IIA		244	244	yes	NA	yes	0	SA569434	PACA-CA	PCSI_0612_Pa_P_526	SP133914	PCSI_0612_Pa_P_526	PCSI_0612	NA	NA	NA		8.13333	G12R	Y33S;Y126S	NA	NA
DO224767	PACA-CA		PCSI_0613	male	deceased	relapse	distant recurrence/metastasis	48	48	49	47	25	AJCC/UICC TNM	IB		324	324	no	NA	yes	1	SA569447	PACA-CA	PCSI_0613_Pa_P_526	SP133925	PCSI_0613_Pa_P_526	PCSI_0613	NA	NA	NA		10.8	G12D	S34F;S127F	NA	NA
DO224770	PACA-CA		PCSI_0623	female	alive	no evidence of disease		74	74	74	NA	25.7	AJCC/UICC TNM	IA		200	200	no	NA	yes	0	SA569459	PACA-CA	PCSI_0623_Pa_P_526	SP133937	PCSI_0623_Pa_P_526	PCSI_0623	NA	NA	NA		6.66667	G12V	NA	NA	NA
DO224776	PACA-CA		PCSI_0624	male	deceased	relapse	distant recurrence/metastasis	70	70	70	189	25	AJCC/UICC TNM	IB		201	201	no	NA	yes	1	SA569467	PACA-CA	PCSI_0624_Pa_P_526	SP133946	PCSI_0624_Pa_P_526	PCSI_0624	NA	NA	NA		6.7	G12D	R116Q;R248Q;R155Q	NA	NA
DO224779	PACA-CA		PCSI_0625	female	deceased	no evidence of disease		69	69	70	NA	25	AJCC/UICC TNM	IB		228	228	no	NA	yes	1	SA569474	PACA-CA	PCSI_0625_Pa_P_526	SP133951	PCSI_0625_Pa_P_526	PCSI_0625	NA	NA	NA		7.6	G12D	R141H;R273H	A138V;A97V;H83Y;H32Y	QQQAATAQA352;QQQAATAQA37;QQQAATAQA448
DO224782	PACA-CA		PCSI_0626	female	deceased	relapse	distant recurrence/metastasis	59	60	61	329	25.1	AJCC/UICC TNM	III		389	389	no	NA	unknown	1	SA569484	PACA-CA	PCSI_0626_Pa_P_526	SP133956	PCSI_0626_Pa_P_526	PCSI_0626	NA	NA	NA		12.9667	NA	NA	NA	NA
DO224784	PACA-CA		PCSI_0890	female	deceased	relapse	local recurrence and distant metastasis	72	72	74	352	25	AJCC/UICC TNM	I - III		816	816	no	NA	yes	1	SA569491	PACA-CA	PCSI_0890_Pa_P_526	SP133962	PCSI_0890_Pa_P_526	PCSI_0890	NA	NA	NA		27.2	G12D	R273C;R141C	NA	NA
DO227482	PACA-CA		PCSI_0236	female	deceased			NA	NA	NA	NA					347	NA		NA		1	SA594331	PACA-CA	PCSI_0236_Pa_P_526	SP191829	PCSI_0236_Pa_P_526	PCSI_0236	NA	NA	NA		11.5667	G12V	R196P;R64P;R103P	Y44Y?	Q354RRLLHKLQQL?;Q39RRLLHKLQQL?;Q450RRLLHKLQQL?
DO227531	PACA-CA		PCSI_0378	male	deceased			NA	NA	NA	NA					192	NA		NA		1	SA594754	PACA-CA	RAMP_0002_Pa_P_526	SP192396	RAMP_0002_Pa_P_526	PCSI_0378	NA	NA	NA		6.4	NA	Y73S;Y205S;Y112S;Y205S;Y73S;Y112S	NA	NA
DO227544	PACA-CA		PCSI_0380	male	deceased			NA	NA	NA	NA					132	NA		NA		1	SA594793	PACA-CA	RAMP_0004_Pa_P	SP192401	RAMP_0004_Pa_P	PCSI_0380	NA	NA	NA		4.4	G12D	R175H;R82H;R43H	NA	NA
DO227554	PACA-CA		PCSI_0386	female	deceased			NA	NA	NA	NA					168	NA		NA		1	SA594808	PACA-CA	RAMP_0005_Lv_M_526	SP192402	RAMP_0005_Lv_M_526	PCSI_0386	NA	NA	NA		5.6	G12D	H61Y;H100Y;H193Y	P113;R7;R58;P72	NA
DO227558	PACA-CA		PCSI_0387	male	deceased			NA	NA	NA	NA					216	NA		NA		1	SA594827	PACA-CA	RAMP_0006_Pa_P_526	SP192407	RAMP_0006_Pa_P_526	PCSI_0387	NA	NA	NA		7.2	G12D	NA	NA	NA
DO227564	PACA-CA		PCSI_0388	male	deceased			NA	NA	NA	NA					217	NA		NA		1	SA594843	PACA-CA	RAMP_0007_Pa_P_526	SP192410	RAMP_0007_Pa_P_526	PCSI_0388	NA	NA	NA		7.23333	G12D;G12D	G152S;G245S;G113S;G113S;G245S;G152S	NA	V128L;V128L
DO227570	PACA-CA		PCSI_0407	male	deceased			NA	NA	NA	NA					113	NA		NA		1	SA600974	PACA-CA	RAMP_0008_Pa_P_526	SP197716	RAMP_0008_Pa_P_526	PCSI_0407	NA	NA	NA		3.76667	G12V	R150W;R282W	NA	NA
DO227581	PACA-CA		PCSI_0474	female	deceased			NA	NA	NA	NA					177	NA		NA		1	SA594438	PACA-CA	PCSI_0474_Pa_P_526	SP192351	PCSI_0474_Pa_P_526	PCSI_0474	NA	NA	NA		5.9	G12R	NA	NA	NA
DO227596	PACA-CA		PCSI_0475	male	deceased			NA	NA	NA	NA					142	NA		NA		1	SA594448	PACA-CA	PCSI_0475_Pa_P_526	SP192353	PCSI_0475_Pa_P_526	PCSI_0475	NA	NA	NA		4.73333	G12R	G266;G134	NA	NA
DO227604	PACA-CA		PCSI_0518	female	deceased			NA	NA	NA	NA					164	NA		NA		1	SA594472	PACA-CA	PCSI_0518_Pa_P_526	SP192356	PCSI_0518_Pa_P_526	PCSI_0518	NA	NA	NA		5.46667	G12D	S122G;S215G;S83G	NA	NA
DO227633	PACA-CA		PCSI_0549	male	deceased			NA	NA	NA	NA					1074	NA		NA		1	SA594508	PACA-CA	PCSI_0549_Pa_P_5266	SP192359	PCSI_0549_Pa_P_5266	PCSI_0549	NA	NA	NA		35.8	G12V	G152S;G245S;G113S	AARGRVEEVRALLEAGAL20	NA
DO227648	PACA-CA		PCSI_0610	female	deceased			NA	NA	NA	NA					311	NA		NA		1	SA594567	PACA-CA	PCSI_0610_Pa_P_526	SP192365	PCSI_0610_Pa_P_526	PCSI_0610	NA	NA	NA		10.3667	G12R	;K132R;K39R	NA	NA
DO227671	PACA-CA		PCSI_0628	female	deceased			NA	NA	NA	NA					673	NA		NA		1	SA594609	PACA-CA	PCSI_0628_Pa_P_526	SP192371	PCSI_0628_Pa_P_526	PCSI_0628	NA	NA	NA		22.4333	G12D	G266R;G134R	NA	NA
DO227684	PACA-CA		PCSI_0629	female	deceased			NA	NA	NA	NA					745	NA		NA		1	SA594633	PACA-CA	PCSI_0629_Pa_P_526	SP192373	PCSI_0629_Pa_P_526	PCSI_0629	NA	NA	NA		24.8333	G12V	R82H;R175H;R43H	RPI47	NA
DO227687	PACA-CA		PCSI_0638	male	deceased			NA	NA	NA	NA					823	NA		NA		1	SA594645	PACA-CA	PCSI_0638_Pa_P_526	SP192375	PCSI_0638_Pa_P_526	PCSI_0638	NA	NA	NA		27.4333	G12D	A159V;A27V;A66V	NA	NA
DO227695	PACA-CA		PCSI_0639	female	deceased			NA	NA	NA	NA					531	NA		NA		1	SA594653	PACA-CA	PCSI_0639_Pa_P_526	SP192377	PCSI_0639_Pa_P_526	PCSI_0639	NA	NA	NA		17.7	G12R	A45V;A6V;A138V;A131V	D57G;D108G	L229R?
DO227704	PACA-CA		PCSI_0642	male	deceased			NA	NA	NA	NA					681	NA		NA		1	SA594665	PACA-CA	PCSI_0642_Pa_P_526	SP192379	PCSI_0642_Pa_P_526	PCSI_0642	NA	NA	NA		22.7	G12V		NA	R265S;R361S
DO227736	PACA-CA		PCSI_0649	male	deceased			NA	NA	NA	NA					158	NA		NA		1	SA594716	PACA-CA	PCSI_0649_Pa_P_526	SP192385	PCSI_0649_Pa_P_526	PCSI_0649	NA	NA	NA		5.26667	G12V	R141G;R273G	SH133;SH92;L78;L27	NA
DO227742	PACA-CA		PCSI_0653	male	deceased			NA	NA	NA	NA					482	NA		NA		1	SA594726	PACA-CA	PCSI_0653_Pa_P_526	SP192388	PCSI_0653_Pa_P_526	PCSI_0653	NA	NA	NA		16.0667	G12V	R43H;R175H;R82H	NA	NA
DO230463	PACA-CA		PCSI_0410	male	deceased			NA	NA	NA	NA					574	NA		NA		1	SA600933	PACA-CA	PCSI_0410_Pa_P	SP197487	PCSI_0410_Pa_P	PCSI_0410	NA	NA	NA		19.1333	G12R	P278S;P146S	NA	NA
DO230464	PACA-CA		PCSI_0633	female	deceased			NA	NA	NA	NA					170	NA		NA		1	SA600952	PACA-CA	PCSI_0633_Pa_P	SP197575	PCSI_0633_Pa_P	PCSI_0633	NA	NA	NA		5.66667	G12D		NA	NA
DO230465	PACA-CA		PCSI_0666	male	deceased			NA	NA	NA	NA					0	NA		NA		1	SA600962	PACA-CA	PCSI_0666_Lv_M_526	SP197623	PCSI_0666_Lv_M_526	PCSI_0666	NA	NA	NA		0	NA	NA	NA	NA
DO35082	PACA-CA	PCAWG	PCSI_0111	male	deceased	complete remission		68	69	69	NA	25	AJCC/UICC TNM	IIB		371	342	no	NA	yes	1	SA413031	PACA-CA	PCSI_0111_Pa_P	SP77958	PCSI_0111_Pa_P	PCSI_0111	NA	NA	NA		12.3667	Q61H;Q61H	L114L?;H115R?;H115R?	NA	NA
DO35083	PACA-CA	PCAWG	PCSI_0103	female	alive	complete remission		68	68	72	NA	25	AJCC/UICC TNM	IIB		1264	1264	no	NA	yes	0	SA533585	PACA-CA	PCSI_0103_Pa_P_526	SP125746	PCSI_0103_Pa_P_526	PCSI_0103	NA	NA	NA	PCAWG	42.1333	G12V;G12V	NA	P135L;P72L;P113L;R58*;R80*;P94L;R29*;R7*	NA
DO35084	PACA-CA		PCSI_0192	male	deceased	complete remission		74	74	74	NA	C25.0	TNM	T3N1MX		131	131		NA		1	SA412498	PACA-CA	PCSI_0192_Pa_P	SP77814	PCSI_0192_Pa_P	PCSI_0192	NA	NA	NA		4.36667	G12D	NA	NA	NA
DO35085	PACA-CA	PCAWG	PCSI_0101	male	deceased	relapse	local recurrence and distant metastasis	59	59	60	199	25	AJCC/UICC TNM	IIA		224	224	unknown	NA	unknown	1	SA533810	PACA-CA	PCSI_0101_Pa_P_526	SP125782	PCSI_0101_Pa_P_526	PCSI_0101	NA	NA	NA		7.46667	G12D;G12D	Q60*;Q192*;Q60*;Q192*;Q99*;Q99*	S133S?;S92S?;L78L?;L27L?	NA
DO35086	PACA-CA		PCSI_0066	female	deceased			66	66	68	NA		TNM	TxNxMx		590	NA		NA		1	SA412546	PACA-CA	PCSI_0066_Pa_X	SP77818	PCSI_0066_Pa_P	PCSI_0066	NA	NA	NA		19.6667	G12V	R155L;R116L;R248L	NA	NA
DO35088	PACA-CA		PCSI_0116	female	alive	complete remission		71	71	72	NA	C25				35	35		NA		0	SA412516	PACA-CA	PCSI_0116_Pa_P	SP77820	PCSI_0116_Pa_P	PCSI_0116	0	NA	NA		1.16667	Q61H	E68*	W110*;W59*	NA
DO35090	PACA-CA		PCSI_0087	male	alive	partial remission		72	73	75	NA	C25.9				1287	1287		NA		0	SA413252	PACA-CA	PCSI_0087_Pa_X	SP78563	PCSI_0087_Pa_P	PCSI_0087	NA	NA	NA		42.9	G12V	NA	NA	NA
DO35098	PACA-CA	PCAWG	PCSI_0019	male	deceased	progression	distant recurrence/metastasis	63	63	67	739	25	AJCC/UICC TNM	IB or IIB		1499	1485	no	NA	yes	1	SA520264	PACA-CA	PCSI_0019_Pa_P_526	SP116962	PCSI_0019_Pa_P_526	PCSI_0019	NA	NA	NA	PCAWG	49.9667	G12R;G12R	K7K?;K7K?;K46K?;K132K?;K132K?;K139K?;K7K?;K46K?;K132K?;K139K?;K46K?;K139K?	NA	NA
DO35100	PACA-CA		PCSI_0022	male	deceased			78	78	79	NA		TNM	T3N0M0		233	NA		NA		1	SA412660	PACA-CA	PCSI_0022_Pa_C	SP78286	PCSI_0022_Pa_P	PCSI_0022	NA	NA	NA		7.76667	G12D	S34F;S127F	NA	NA
DO35102	PACA-CA		PCSI_0179	male	deceased	relapse	local recurrence	44	76	78	NA	C25.0				572	272		NA		1	SA412570	PACA-CA	PCSI_0179_Pa_P	SP77834	PCSI_0179_Pa_P	PCSI_0179	NA	NA	NA		19.0667	G12D;G12R	Y205C;Y73C;Y112C	NA	NA
DO35104	PACA-CA		PCSI_0010	male	deceased			88	88	91	297	25.1	TNM	Unknown		1091	NA	unknown	NA	no	1	SA412762	PACA-CA	PCSI_0010_Pa_P	SP77886	PCSI_0010_Pa_P	PCSI_0010	NA	NA	NA		36.3667	NA	NA	NA	NA
DO35112	PACA-CA		PCSI_0005	male	deceased			62	63	64	667	25	TNM	IIB		1189	NA	unknown	NA	no	1	SA412600	PACA-CA	PCSI_0005_Pa_P	SP77846	PCSI_0005_Pa_P	PCSI_0005	NA	NA	NA		39.6333	NA	NA	NA	NA
DO35114	PACA-CA	PCAWG	PCSI_0001	female	deceased			65	65	66	1738	25	TNM	Unknown		1738	NA	unknown	NA	no	1	SA412686	PACA-CA	PCSI_0001_Pa_X	SP77848	PCSI_0001_Pa_P	PCSI_0001	NA	NA	NA		57.9333	G12D	L157;L289	NA	NA
DO35116	PACA-CA	PCAWG	PCSI_0099	female	alive	complete remission		76	76	80	NA	25	AJCC/UICC TNM	IB		1646	1646	unknown	NA	unknown	0	SA412612	PACA-CA	PCSI_0099_Pa_P	SP77850	PCSI_0099_Pa_P	PCSI_0099	NA	NA	NA		54.8667	G12V;G12V	NA	NA	R445*;R349*;R34*
DO35118	PACA-CA	PCAWG	PCSI_0002	female	deceased			79	79	80	261	25	TNM	IIB		285	NA	unknown	NA	no	1	SA413024	PACA-CA	PCSI_0002_Pa_P	SP77956	PCSI_0002_Pa_P	PCSI_0002	NA	NA	NA	PCAWG	9.5	G12D	PPPG19;PPPG151;PPPG58	NA	NA
DO35120	PACA-CA		PCSI_0093	male	alive	relapse	distant recurrence/metastasis	80	80	81	475	C25.0	TNM	T3N1Mx		641	641		NA		0	SA412503	PACA-CA	PCSI_0093_Pa_P	SP78071	PCSI_0093_Pa_P	PCSI_0093	NA	NA	NA		21.3667	G12V	NA	NA	NA
DO35122	PACA-CA		PCSI_0017	female	alive	complete remission		53	53	60	NA	25	AJCC/UICC TNM	III		2356	2356	yes	NA	yes	0	SA412648	PACA-CA	PCSI_0017_Pa_P	SP77856	PCSI_0017_Pa_P	PCSI_0017	NA	NA	NA		78.5333	G12V	NA	NA	P296
DO35126	PACA-CA	PCAWG	PCSI_0078	female	deceased	complete remission		55	56	56	NA	25	AJCC/UICC TNM	IIB		280	190	unknown	NA	unknown	1	SA412738	PACA-CA	PCSI_0078_Pa_X	SP77878	PCSI_0078_Pa_P	PCSI_0078	NA	NA	NA		9.33333	G12V;G12V	E343;E343	NA	L57S
DO35128	PACA-CA	PCAWG	PCSI_0082	female	deceased	progression	distant recurrence/metastasis	83	83	84	150	25	AJCC/UICC TNM	IB		361	350	unknown	NA	unknown	1	SA412659	PACA-CA	PCSI_0082_Pa_X	SP77862	PCSI_0082_Pa_P	PCSI_0082	NA	NA	NA		12.0333	G12V;G12V	R103*;R64*;R196*;R103*;R196*;R64*	NA	NA
DO35132	PACA-CA	PCAWG	PCSI_0086	male	deceased			69	69	69	NA	25.2	AJCC/UICC TNM	IIA		90	40	unknown	NA	unknown	1	SA412698	PACA-CA	PCSI_0086_Pa_P	SP77866	PCSI_0086_Pa_P	PCSI_0086	NA	NA	NA	PCAWG	3	G12D	V124G;V85G;V217G	NA	NA
DO35134	PACA-CA		PCSI_0050	male	alive	complete remission		46	46	46	NA	C25				28	28		NA		0	SA412780	PACA-CA	PCSI_0050_Pa_X	SP77868	PCSI_0050_Pa_P	PCSI_0050	0	NA	NA		0.933333	G12D	NA	NA	R445*;R349*;R34*
DO35136	PACA-CA	PCAWG	PCSI_0104	female	alive	complete remission		61	61	65	NA	25.7	AJCC/UICC TNM	IB		1347	1347	no	NA	yes	0	SA412702	PACA-CA	PCSI_0104_Pa_P	SP77870	PCSI_0104_Pa_P	PCSI_0104	NA	NA	NA		44.9	Q61R	NA	NA	E234K;G256E;D351H;D255H;G352E;E330K
DO35138	PACA-CA	PCAWG	PCSI_0024	female	deceased	relapse	distant recurrence/metastasis	69	69	70	241	25.1/25.2	TNM	IIB		247	247	unknown	NA	no	1	SA412707	PACA-CA	PCSI_0024_Pa_P	SP77872	PCSI_0024_Pa_P	PCSI_0024	NA	NA	NA	PCAWG	8.23333	NA	NA	NA	NA
DO35140	PACA-CA		PCSI_0085	female	deceased	progression	distant recurrence/metastasis	54	54	57	373	25.1	AJCC/UICC TNM	IA		1262	1253	no	NA	yes	1	SA412743	PACA-CA	PCSI_0085_Pa_X	SP77876	PCSI_0085_Pa_P	PCSI_0085	NA	NA	NA		42.0667	G12V;G12V	R141H;R273H;R273H;R141H	NA	NA
DO35144	PACA-CA	PCAWG	PCSI_0044	male	deceased	relapse	local recurrence	69	69	70	149	25	AJCC/UICC TNM	IB or IIB		311	311	no	NA	no	1	SA520283	PACA-CA	PCSI_0044_Pa_P_526	SP117878	PCSI_0044_Pa_P_526	PCSI_0044	NA	NA	NA	PCAWG	10.3667	G12V;G12V	C176S;C44S;C83S;C83S;C176S;C44S	LA16	E321*;E417*;E6*;E6*;E321*;E417*
DO35148	PACA-CA	PCAWG	PCSI_0106	female	deceased	relapse	distant recurrence/metastasis	77	77	80	764	25.1	AJCC/UICC TNM	IB or IIB		1013	944	no	NA	yes	1	SA412767	PACA-CA	PCSI_0106_Pa_P	SP77888	PCSI_0106_Pa_P	PCSI_0106	NA	NA	NA	PCAWG	33.7667	G12D	R282W;R150W	NA	NA
DO35150	PACA-CA		PCSI_0191	male	alive	relapse	distant recurrence/metastasis	48	48	51	306	C25.0	TNM	T3N0M1		1304	1304		NA		0	SA412773	PACA-CA	PCSI_0191_Pa_P	SP77890	PCSI_0191_Pa_P	PCSI_0191	NA	NA	NA		43.4667	G12D	NA	NA	R265H;R361H
DO35152	PACA-CA	PCAWG	PCSI_0109	male	deceased	progression	distant recurrence/metastasis	55	55	56	174	25	AJCC/UICC TNM	IB		330	314	no	NA	yes	1	SA533785	PACA-CA	PCSI_0109_Pa_P_526	SP125718	PCSI_0109_Pa_P_526	PCSI_0109	NA	NA	NA		11	G12D;G12D	Q3*;Q317*;Q3*;Q317*;Q185*;Q185*	AGSS5;AGSS5	G395;G491;G395;G491
DO35154	PACA-CA		PCSI_0193	female	alive	complete remission		72	72	74	818	C25.0	TNM	T2N1MX		818	818		NA		0	SA412521	PACA-CA	PCSI_0193_Pa_P	SP78091	PCSI_0193_Pa_P	PCSI_0193	NA	NA	NA		27.2667	G12V	G108	NA	NA
DO35156	PACA-CA		PCSI_0136	male	deceased	relapse	distant recurrence/metastasis	76	76	77	350	C25	TNM	T3N0Mx		383	383		NA		1	SA412995	PACA-CA	PCSI_0136_Pa_X	SP78448	PCSI_0136_Pa_P	PCSI_0136	NA	NA	NA		12.7667	G12D	NA	NA	L98L?
DO35158	PACA-CA		PCSI_0018	female	deceased	relapse		76	76	78	NA	C25.0				761	695		NA		1	SA412828	PACA-CA	PCSI_0018_Pa_X	SP77902	PCSI_0018_Pa_P	PCSI_0018	NA	NA	NA		25.3667	G12D;G12V	L35S?	NA	NA
DO35160	PACA-CA		PCSI_0014	female	deceased			48	48	49	NA		TNM	TxNxMx		209	NA		NA		1	SA412816	PACA-CA	PCSI_0014_Pa_X	SP77904	PCSI_0014_Pa_P	PCSI_0014	NA	NA	NA		6.96667	NA	NA	NA	NA
DO35162	PACA-CA		PCSI_0006	female	deceased			75	75	76	NA		TNM	T3N0M0		286	NA		NA		1	SA412898	PACA-CA	PCSI_0006_Pa_P	SP77922	PCSI_0006_Pa_P	PCSI_0006	NA	NA	NA		9.53333	G12V	NA	NA	NA
DO35166	PACA-CA		PCSI_0049	male	alive	partial remission	distant recurrence/metastasis	66	66	68	81	C25				181	181		NA		0	SA412821	PACA-CA	PCSI_0049_Pa_X	SP78251	PCSI_0049_Pa_P	PCSI_0049	0	NA	NA		6.03333	G12D	C44F;C176F;C83F	NA	NA
DO35176	PACA-CA		PCSI_0121	male	alive	complete remission		72	72	72	NA	C25				182	182		NA		0	SA412892	PACA-CA	PCSI_0121_Pa_P	SP77920	PCSI_0121_Pa_P	PCSI_0121	0	NA	NA		6.06667	G12D	R82H;R43H;R175H	NA	NA
DO35178	PACA-CA		PCSI_0069	male	deceased			59	59	60	NA		TNM	TxNxMx		361	NA		NA		1	SA412953	PACA-CA	PCSI_0069_Pa_X	SP77924	PCSI_0069_Pa_P	PCSI_0069	NA	NA	NA		12.0333	G12D	P152P?;P59P?;P20P?	NA	NA
DO35180	PACA-CA		PCSI_0020	female	deceased			77	77	77	222	25	TNM	IIB		232	33	unknown	NA	no	1	SA412868	PACA-CA	PCSI_0020_Pa_P	SP78316	PCSI_0020_Pa_P	PCSI_0020	NA	NA	NA		7.73333	NA	NA	NA	NA
DO35184	PACA-CA	PCAWG	PCSI_0098	male	deceased	complete remission		75	75	75	NA	25	AJCC/UICC TNM	IB or IIB		102	102	no	NA	yes	1	SA412935	PACA-CA	PCSI_0098_Pa_P	SP77930	PCSI_0098_Pa_P	PCSI_0098	NA	NA	NA	PCAWG	3.4	G12D;G12D	Q167;Q35;Q74;Q167;Q74;Q35	L130Q;L79Q;L79Q;L130Q	LLDEV535;LLDEV439;LLDEV535;LLDEV439
DO35188	PACA-CA		PCSI_0117	female	alive	complete remission		58	58	59	NA	C25				111	111		NA		0	SA412672	PACA-CA	PCSI_0117_Pa_P	SP78186	PCSI_0117_Pa_P	PCSI_0117	0	NA	NA		3.7	G12V	NA	NA	NA
DO35192	PACA-CA		PCSI_0122	male	deceased	relapse	distant recurrence/metastasis	34	34	36	164	C25.0	TNM	T3N1Mx		410	388		NA		1	SA412865	PACA-CA	PCSI_0122_Pa_X	SP77938	PCSI_0122_Pa_P	PCSI_0122	NA	NA	NA		13.6667	G12V	D259V;D127V	NA	NA
DO35198	PACA-CA	PCAWG	PCSI_0084	female	deceased	complete remission		70	70	71	NA	25	AJCC/UICC TNM	IIA		463	427	no	NA	yes	1	SA520229	PACA-CA	PCSI_0084_Pa_P_526	SP125776	PCSI_0084_Pa_P_526	PCSI_0084	NA	NA	NA	PCAWG	15.4333	G12V;G12V	NA	NA	NA
DO35200	PACA-CA	PCAWG	PCSI_0118	female	alive	complete remission		62	62	63	NA	25.2	TNM	Unknown		320	320	unknown	NA	no	0	SA413132	PACA-CA	PCSI_0118_Pa_P	SP77986	PCSI_0118_Pa_P	PCSI_0118	NA	NA	NA	PCAWG	10.6667	G12V	R282W;R150W	NA	NA
DO35206	PACA-CA		PCSI_0056	female	alive	complete remission		82	82	84	NA	C25				772	772		NA		0	SA413210	PACA-CA	PCSI_0056_Pa_X	SP78629	PCSI_0056_Pa_P	PCSI_0056	0	NA	NA		25.7333	G12V	R43H;R82H;R175H	NA	NA
DO35208	PACA-CA		PCSI_0009	female	deceased			43	43	44	166	25	TNM	Unknown		253	NA	unknown	NA	no	1	SA412922	PACA-CA	PCSI_0009_Pa_P	SP78364	PCSI_0009_Pa_P	PCSI_0009	NA	NA	NA		8.43333	NA	NA	NA	NA
DO35210	PACA-CA		PCSI_0075	male	deceased			75	76	76	NA	C25.0				886	115		NA		1	SA601301	PACA-CA	PCSI_0075_Pa_P_526	SP196645	PCSI_0075_Pa_P_526	PCSI_0075	NA	NA	NA		29.5333	G12R;G12D	D149E;R248Q;R116Q;R155Q;D281E	NA	Q292*;Q388*;R135*
DO35216	PACA-CA	PCAWG	PCSI_0023	female	deceased	relapse	distant recurrence/metastasis	63	63	66	849	25	TNM	IIB		857	857	unknown	NA	yes	1	SA413079	PACA-CA	PCSI_0023_Pa_P	SP78502	PCSI_0023_Pa_P	PCSI_0023	NA	NA	NA	PCAWG	28.5667	G12V	NA	NA	NA
DO35218	PACA-CA		PCSI_0038	male	alive	partial remission	distant recurrence/metastasis	56	56	58	365	C25				595	595		NA		0	SA413091	PACA-CA	PCSI_0038_Pa_X	SP78490	PCSI_0038_Pa_P	PCSI_0038	0	NA	NA		19.8333	G12D	R175H;R82H;R43H	LA16	NA
DO35222	PACA-CA	PCAWG	PCSI_0081	male	deceased	progression	local recurrence	53	53	56	619	25	AJCC/UICC TNM	IB		1234	1170	no	NA	no	1	SA413121	PACA-CA	PCSI_0081_Pa_X	SP77994	PCSI_0081_Pa_P	PCSI_0081	NA	NA	NA		41.1333	Q61H;Q61H	C229;C136;C229;C97;C97;C136	NA	NA
DO35224	PACA-CA		PCSI_0071	female	deceased			57	57	58	NA		TNM	TxNxMx		361	NA		NA		1	SA413144	PACA-CA	PCSI_0071_Pa_X	SP77996	PCSI_0071_Pa_P	PCSI_0071	NA	NA	NA		12.0333	NA	NA	NA	NA
DO35226	PACA-CA		PCSI_0102	female	deceased	relapse	local recurrence	50	50	51	379	25.1	AJCC/UICC TNM	IA		627	567	no	NA	yes	1	SA533683	PACA-CA	PCSI_0102_Pa_P_526	SP125799	PCSI_0102_Pa_P_526	PCSI_0102	NA	NA	NA		20.9	G12R;G12R	;	NA	R445*;R34*;R349*;R445*;R349*;R34*
DO35228	PACA-CA	PCAWG	PCSI_0073	male	alive	complete remission		68	68	73	NA	25	AJCC/UICC TNM	IA		1623	1623	no	NA	yes	0	SA413246	PACA-CA	PCSI_0073_Pa_X	SP78000	PCSI_0073_Pa_P	PCSI_0073	NA	NA	NA		54.1	G12D;G12D	G262V;G130V;G130V;G262V	VRALLEA28A	R445*;R349*;R349*;R445*;R34*;R34*
DO35230	PACA-CA	PCAWG	PCSI_0074	female	deceased	complete remission		52	52	53	NA	25.0/25.9	AJCC/UICC TNM	IIB		263	188	unknown	NA	unknown	1	SA413240	PACA-CA	PCSI_0074_Pa_X	SP78002	PCSI_0074_Pa_P	PCSI_0074	NA	NA	NA		8.76667	G12D;G12D	NA	NA	NA
DO35234	PACA-CA		PCSI_0057	female	alive	complete remission	distant recurrence/metastasis	84	84	86	NA	C25				91	91		NA		0	SA413120	PACA-CA	PCSI_0057_Pa_X	SP78472	PCSI_0057_Pa_P	PCSI_0057	0	NA	NA		3.03333	G12D	NA	A97V;H83Y;A138V;H32Y	NA
DO35236	PACA-CA	PCAWG	PCSI_0105	female	alive	progression	local recurrence	58	58	62	1066	25.1	AJCC/UICC TNM	IB		1343	1343	no	NA	yes	0	SA413187	PACA-CA	PCSI_0105_Pa_P	SP78010	PCSI_0105_Pa_P	PCSI_0105	NA	NA	NA		44.7667	Q61H	C124W?;C124C?	LEAGALP32P	NA
DO35242	PACA-CA		PCSI_0090	male	deceased	relapse	distant recurrence/metastasis	51	51	51	0	C25.2	TNM	T3N1Mx		201	201		NA		1	SA601310	PACA-CA	PCSI_0090_Pa_P_526	SP196657	PCSI_0090_Pa_P_526	PCSI_0090	NA	NA	NA		6.7	NA	NA		NA
DO35248	PACA-CA		PCSI_0016	male	alive			74	75	75	NA	C25				423	423		NA		0	SA413229	PACA-CA	PCSI_0016_Pa_P	SP78031	PCSI_0016_Pa_P	PCSI_0016	NA	NA	NA		14.1	NA	NA	NA	NA
DO35254	PACA-CA		PCSI_0137	male	deceased			47	47	49	NA	C25	TNM	T3N0M1		1431	NA		NA		1	SA412485	PACA-CA	PCSI_0137_Pa_X	SP78041	PCSI_0137_Pa_P	PCSI_0137	NA	NA	NA		47.7	G12V	G55;G94;G187	NA	NA
DO35258	PACA-CA	PCAWG	PCSI_0072	male	deceased	progression	local recurrence	82	82	83	196	25.0/25.9	AJCC/UICC TNM	IIA		362	314	unknown	NA	unknown	1	SA412761	PACA-CA	PCSI_0072_Pa_P	SP78231	PCSI_0072_Pa_P	PCSI_0072	NA	NA	NA		12.0667	G12D;G12D	G134E;G266E;G266E;G134E	NA	QQQAATAQA37;QQQAATAQA352;QQQAATAQA448
DO35266	PACA-CA		PCSI_0120	male	alive	complete remission		79	79	80	NA	C25				24	24		NA		0	SA413267	PACA-CA	PCSI_0120_Pa_P	SP78653	PCSI_0120_Pa_P	PCSI_0120	0	NA	NA		0.8	NA	NA	NA	NA
DO35270	PACA-CA		PCSI_0058	male	deceased	relapse	distant recurrence/metastasis	73	73	73	39	C25.0	TNM	T3N1Mx		217	205		NA		1	SA412928	PACA-CA	PCSI_0058_Pa_X	SP78382	PCSI_0058_Pa_P	PCSI_0058	0	NA	NA		7.23333	G12D	C143G;C275G	NA	NA
DO35275	PACA-CA		PCSI_0181	male	deceased	progression		64	64	65	0	C25.0	TNM	T3N1Mx		433	415		NA		1	SA412755	PACA-CA	PCSI_0181_Pa_X	SP78221	PCSI_0181_Pa_P	PCSI_0181	NA	NA	NA		14.4333	G12R	C141Y;C134Y;C48Y;C9Y	NA	NA
DO35290	PACA-CA	PCAWG	PCSI_0077	male	deceased	relapse	local recurrence and distant metastasis	65	65	67	302	25	AJCC/UICC TNM	IIB		673	651	no	NA	no	1	SA413241	PACA-CA	PCSI_0077_Pa_X	SP78617	PCSI_0077_Pa_P	PCSI_0077	NA	NA	NA		22.4333	G12R;G12R	L13Q;L52Q;L13Q;L52Q;L138Q;L145Q;L138Q;L145Q	NA	NA
DO35305	PACA-CA	PCAWG	PCSI_0080	male	deceased	relapse	local recurrence	70	70	72	629	25	AJCC/UICC TNM	IB		746	745	unknown	NA	unknown	1	SA520203	PACA-CA	PCSI_0080_Pa_P_526	SP117440	PCSI_0080_Pa_P_526	PCSI_0080	NA	NA	NA	PCAWG	24.8667	G12V	;TYSPA126;TYSPA126;LYSPA33;LYSPA33;;;	E37E?;G143G?;G102G?;E88E?;E37E?;G143G?;G102G?;E88E?;E88G?;G143G?;E37G?;G102G?	NA
DO35315	PACA-CA		PCSI_0037	male	alive	complete remission		56	56	56	NA	C25				21	21		NA		0	SA412605	PACA-CA	PCSI_0037_Pa_X	SP78146	PCSI_0037_Pa_P	PCSI_0037	0	NA	NA		0.7	G12D	R81L;R120L;R213L	NA	NA
DO35325	PACA-CA		PCSI_0079	male	deceased	relapse	distant recurrence/metastasis	66	67	68	NA	C25.2				618	512		NA		1	SA412653	PACA-CA	PCSI_0079_Pa_P	SP78171	PCSI_0079_Pa_P	PCSI_0079	NA	NA	NA		20.6	G12V	IRV63M;IRV195M;IRV102M	NA	NA
DO35330	PACA-CA	PCAWG	PCSI_0108	male	deceased	relapse	local recurrence and distant metastasis	63	64	67	1040	25	AJCC/UICC TNM	IIA		1359	1321	no	NA	no	1	SA533803	PACA-CA	PCSI_0108_Pa_P_526	SP117076	PCSI_0108_Pa_P_526	PCSI_0108	NA	NA	NA	PCAWG	45.3	NA	NA	NA	NA
DO35345	PACA-CA		PCSI_0007	male	deceased			75	75	76	NA		TNM	TxNxMx		235	NA		NA		1	SA412737	PACA-CA	PCSI_0007_Pa_X	SP78211	PCSI_0007_Pa_P	PCSI_0007	NA	NA	NA		7.83333	G12V	W14*;W146*;W53*;W139*	NA	NA
DO35350	PACA-CA	PCAWG	PCSI_0048	male	deceased	relapse	distant recurrence/metastasis	76	76	77	77	25	AJCC/UICC TNM	IB		146	121	no	NA	no	1	SA520304	PACA-CA	PCSI_0048_Pa_P_526	SP117643	PCSI_0048_Pa_P_526	PCSI_0048	NA	NA	NA	PCAWG	4.86667	G12R;G12R	NA	NA	AISKY70;AIS385;;AISKY70;AIS481;;AIS481;AIS385
DO35360	PACA-CA	PCAWG	PCSI_0096	male	alive	complete remission		65	65	71	NA	25.1	AJCC/UICC TNM	IB		2174	2174	unknown	NA	unknown	0	SA533725	PACA-CA	PCSI_0096_Pa_P_526	SP125742	PCSI_0096_Pa_P_526	PCSI_0096	NA	NA	NA	PCAWG	72.4667	G12R	NA	NA	NA
DO35365	PACA-CA		PCSI_0107	male	alive	partial remission		61	61	63	NA	C25				889	889		NA		0	SA412791	PACA-CA	PCSI_0107_Pa_P	SP78256	PCSI_0107_Pa_P	PCSI_0107	NA	NA	NA		29.6333	G12D	R141H;R273H	P142L;P101L;R36W;R87W	NA
DO35376	PACA-CA	PCAWG	PCSI_0004	female	deceased	progression	distant recurrence/metastasis	42	42	44	399	25	AJCC/UICC TNM	IIB		877	861	no	NA	yes	1	SA412779	PACA-CA	PCSI_0004_Pa_X	SP78268	PCSI_0004_Pa_P	PCSI_0004	NA	NA	NA		29.2333	G12D	V272M;V140M	NA	NA
DO35382	PACA-CA		PCSI_0143	male	deceased	relapse	distant recurrence/metastasis	63	63	63	NA	C25				166	166		NA		1	SA412803	PACA-CA	PCSI_0143_Pa_P	SP78274	PCSI_0143_Pa_P	PCSI_0143	NA	NA	NA		5.53333	NA	NA	NA	NA
DO35388	PACA-CA		PCSI_0076	male	deceased	relapse	distant recurrence/metastasis	67	67	70	NA	C25.0				1001	986		NA		1	SA412952	PACA-CA	PCSI_0076_Pa_P	SP78376	PCSI_0076_Pa_P	PCSI_0076	NA	NA	NA		33.3667	G12V	C242F;C149F;C110F	RLD103;AG159;RLD52;AG118	NA
DO35394	PACA-CA		PCSI_0052	male	alive	partial remission	distant recurrence/metastasis	62	62	64	137	C25				523	523		NA		0	SA412934	PACA-CA	PCSI_0052_Pa_X	SP78346	PCSI_0052_Pa_P	PCSI_0052	0	NA	NA		17.4333	G12D	P118L;P250L	NA	H528H?;H432H?
DO35406	PACA-CA	PCAWG	PCSI_0047	male	deceased	complete remission		54	54	54	NA	25.0/25.9	AJCC/UICC TNM	III		160	132	unknown	NA	unknown	1	SA412910	PACA-CA	PCSI_0047_Pa_X	SP78370	PCSI_0047_Pa_P	PCSI_0047	NA	NA	NA		5.33333	G12D;G12D	;	NA	NA
DO35418	PACA-CA		PCSI_0092	male	alive	partial remission	distant recurrence/metastasis	75	77	77	139	C25				390	390		NA		0	SA412886	PACA-CA	PCSI_0092_Pa_P	SP78334	PCSI_0092_Pa_P	PCSI_0092	NA	NA	NA		13	NA	NA	NA	NA
DO35424	PACA-CA	PCAWG	PCSI_0046	male	deceased	progression	distant recurrence/metastasis	74	74	75	397	25	AJCC/UICC TNM	IIB		575	565	no	NA	yes	1	SA413073	PACA-CA	PCSI_0046_Pa_P	SP78496	PCSI_0046_Pa_P	PCSI_0046	NA	NA	NA		19.1667	G12V;G12V	R342*;R342*	NA	Q224*
DO35442	PACA-CA	PCAWG	PCSI_0083	female	alive	complete remission		53	54	57	NA	25.0/25.9	AJCC/UICC TNM	IIA		1331	1331	no	NA	yes	0	SA413139	PACA-CA	PCSI_0083_Pa_P	SP78539	PCSI_0083_Pa_P	PCSI_0083	NA	NA	NA		44.3667		NA	NA	NA
DO35454	PACA-CA	PCAWG	PCSI_0208	female	deceased	relapse	distant recurrence/metastasis	74	74	74	193	25	AJCC/UICC TNM	IIA		315	306	yes	NA	yes	1	SA558649	PACA-CA	PCSI_0208_Pa_P_526	SP125757	PCSI_0208_Pa_P_526	PCSI_0208	NA	NA	NA	PCAWG	10.5	G12R;G12R	R213*;R213*;R120*;R81*;R81*;R120*	W110*;W59*	L229L?;L229R?
DO35478	PACA-CA		PCSI_0062	female	alive			50	50	52	NA		TNM	TxNxMx		938	NA		NA		0	SA413186	PACA-CA	PCSI_0062_Pa_X	SP78647	PCSI_0062_Pa_P	PCSI_0062	NA	NA	NA		31.2667	G12D	NA	NA	NA
DO35496	PACA-CA	PCAWG	PCSI_0132	female	deceased	progression	distant recurrence/metastasis	63	63	66	553	25	AJCC/UICC TNM	IB or IIB		1072	1072	no	NA	no	1	SA413174	PACA-CA	PCSI_0132_Pa_P	SP78569	PCSI_0132_Pa_P	PCSI_0132	NA	NA	NA		35.7333	Q61H	V41L;V80L;V173L	NA	C127F
DO35502	PACA-CA		PCSI_0021	male	deceased			70	72	72	NA		TNM	TxNxMx		562	NA		NA		1	SA413264	PACA-CA	PCSI_0021_Pa_X	SP78575	PCSI_0021_Pa_P	PCSI_0021	NA	NA	NA		18.7333	G12D	L257P;L125P	NA	NA
DO35508	PACA-CA		PCSI_0141	male	deceased	relapse		59	59	59	NA	C25				255	255		NA		1	SA413192	PACA-CA	PCSI_0141_Pa_P	SP78581	PCSI_0141_Pa_P	PCSI_0141	NA	NA	NA		8.5	NA	NA	NA	NA
DO35514	PACA-CA		PCSI_0039	female	alive	partial remission	distant recurrence/metastasis	72	72	75	NA	C25				787	787		NA		0	SA413145	PACA-CA	PCSI_0039_Pa_X	SP78587	PCSI_0039_Pa_P	PCSI_0039	NA	NA	NA		26.2333	NA	NA	NA	NA
DO49418	PACA-CA	PCAWG	PCSI_0164	male	deceased	progression	distant recurrence/metastasis	58	58	61	852	25	AJCC/UICC TNM	IA		1448	1095	unknown	NA	unknown	1	SA520258	PACA-CA	PCSI_0164_Pa_P_526	SP118048	PCSI_0164_Pa_P_526	PCSI_0164	NA	NA	NA	PCAWG	48.2667	NA	R181H;R88H;R49H;R342*	NA	NA
DO49419	PACA-CA	PCAWG	PCSI_0218	male	deceased	progression	distant recurrence/metastasis	50	50	52	307	25	AJCC/UICC TNM	I-III		681	672	yes	NA	yes	1	SA520262	PACA-CA	PCSI_0218_Pa_P_526	SP125764	PCSI_0218_Pa_P_526	PCSI_0218	NA	NA	NA	PCAWG	22.7	G12R	NA	NA	NA
DO49420	PACA-CA	PCAWG	PCSI_0224	male	alive	relapse	distant recurrence/metastasis	64	64	67	902	25	AJCC/UICC TNM	IIB		1164	1164	no	NA	yes	0	SA520270	PACA-CA	PCSI_0224_Pa_P_526	SP117261	PCSI_0224_Pa_P_526	PCSI_0224	NA	NA	NA	PCAWG	38.8	G12D	R213*;R120*;R81*	NA	NA
DO49421	PACA-CA	PCAWG	PCSI_0279	female	deceased	relapse	distant recurrence/metastasis	74	74	75	313	Unknown	TNM	IIB		385	385	unknown	NA	no	1	SA520274	PACA-CA	PCSI_0279_Pa_P_526	SP117214	PCSI_0279_Pa_P_526	PCSI_0279	NA	NA	NA	PCAWG	12.8333	G12R		L130P;L79P	NA
DO49422	PACA-CA	PCAWG	PCSI_0281	male	deceased			74	74	76	450	Unknown	TNM	IIB		475	450	unknown	NA	no	1	SA520278	PACA-CA	PCSI_0281_Pa_P_526	SP117164	PCSI_0281_Pa_P_526	PCSI_0281	NA	NA	NA	PCAWG	15.8333	G12D	C149S;C110S;C242S	NA	Y260*
DO49424	PACA-CA	PCAWG	PCSI_0301	male	deceased	relapse	local recurrence and distant metastasis	84	84	84	245	25.0/25.9	AJCC/UICC TNM	IA		341	292	no	NA	no	1	SA520182	PACA-CA	ASHPC_0003_Pa_P_2	SP117201	ASHPC_0003_Pa_P_2	PCSI_0301	NA	NA	NA	PCAWG	11.3667	G12V	R273H;R141H	NA	G290V;G386V
DO49427	PACA-CA	PCAWG	PCSI_0303	female	alive	complete remission		69	69	72	1483	Unknown	TNM	IIA		1483	1483	unknown	NA	no	0	SA520282	PACA-CA	PCSI_0303_Pa_P_526	SP117690	PCSI_0303_Pa_P_526	PCSI_0303	NA	NA	NA	PCAWG	49.4333	G12R	P89	L37L?;L37R?	NA
DO49430	PACA-CA	PCAWG	PCSI_0305	male	deceased	relapse		81	81	84	422	Unknown	TNM	IIA		821	821	unknown	NA	no	1	SA520290	PACA-CA	PCSI_0305_Pa_P_526	SP117002	PCSI_0305_Pa_P_526	PCSI_0305	NA	NA	NA	PCAWG	27.3667	NA	S149;S56;S17;S142	NA	NA
DO49433	PACA-CA	PCAWG	PCSI_0307	male	deceased	relapse	distant recurrence/metastasis	48	48	50	349	Unknown	TNM	IIB		456	455	unknown	NA	no	1	SA558720	PACA-CA	PCSI_0307_Pa_P	SP108735	PCSI_0307_Pa_P	PCSI_0307	NA	NA	NA		15.2	G12D	NA	NA	NA
DO49436	PACA-CA	PCAWG	PCSI_0311	female	deceased	relapse	distant recurrence/metastasis	69	69	71	348	Unknown	TNM	IIB		663	663	unknown	NA	no	1	SA520306	PACA-CA	PCSI_0311_Pa_P_526	SP117911	PCSI_0311_Pa_P_526	PCSI_0311	NA	NA	NA	PCAWG	22.1	G12R	G245S;G152S;G113S	NA	NA
DO49439	PACA-CA	PCAWG	PCSI_0312	female	deceased	progression	local recurrence	79	79	80	608	Unknown	TNM	IIB		608	609	unknown	NA	unknown	1	SA520312	PACA-CA	PCSI_0312_Pa_P_526	SP116985	PCSI_0312_Pa_P_526	PCSI_0312	NA	NA	NA	PCAWG	20.2667	G12D	NA	NA	Y226*;Y322*
DO49442	PACA-CA	PCAWG	PCSI_0347	male	deceased	complete remission		57	57	60	NA	25.0/25.9	AJCC/UICC TNM	IIB		995	995	no	NA	no	1	SA520314	PACA-CA	PCSI_0347_Pa_P_526	SP117980	PCSI_0347_Pa_P_526	PCSI_0347	NA	NA	NA	PCAWG	33.1667	NA	NA	NA	NA
DO49445	PACA-CA	PCAWG	PCSI_0348	female	alive	complete remission		60	60	63	NA	25	AJCC/UICC TNM	IA		1030	1030	no	NA	yes	0	SA520168	PACA-CA	ASHPC_0001_Pa_P_2	SP117040	ASHPC_0001_Pa_P_2	PCSI_0348	NA	NA	NA	PCAWG	34.3333	G12V	NA	NA	NA
DO49448	PACA-CA	PCAWG	PCSI_0350	male	deceased	progression	distant recurrence/metastasis	68	69	71	210	25.0/25.9	AJCC/UICC TNM	IB		951	943	no	NA	no	1	SA520187	PACA-CA	ASHPC_0005_Pa_P_1	SP125805	ASHPC_0005_Pa_P_1	PCSI_0350	NA	NA	NA	PCAWG	31.7	G12R;G12R	VRA64A;VRA157A;VRA25A;VRA157A;VRA25A;VRA64A	NA	K428N;K17N;K428N;K17N;K332N;K332N
DO49451	PACA-CA	PCAWG	PCSI_0351	male	deceased	progression	local recurrence	66	66	69	564	25	AJCC/UICC TNM	IB		918	918	no	NA	no	1	SA600911	PACA-CA	PCSI_0351_Pa_P_526	SP197372	PCSI_0351_Pa_P_526	PCSI_0351	NA	NA	NA		30.6	G12V	R337C	NA	E49E?;K50K?
DO49454	PACA-CA	PCAWG	PCSI_0352	female	deceased	progression	distant recurrence/metastasis	74	74	75	52	25	AJCC/UICC TNM	II		294	242	yes	NA	yes	1	SA533752	PACA-CA	PCSI_0352_Pa_P_526	SP117523	PCSI_0352_Pa_P_526	PCSI_0352	NA	NA	NA	PCAWG	9.8	G12R;G12R	P59P?;P152P?;P20P?;P152P?;P20P?;P59P?;P152P?;P59P?;P20P?	NA	G352V;G256V
DO49457	PACA-CA	PCAWG	PCSI_0353	female	alive	complete remission		53	53	55	NA	25	AJCC/UICC TNM	IB		904	904	no	NA	yes	0	SA520215	PACA-CA	ASHPC_0009_Pa_P	SP117745	ASHPC_0009_Pa_P	PCSI_0353	NA	NA	NA	PCAWG	30.1333	G12D	T253N?;T121T?;T121N?;T253T?	A138V;A97V;H32Y;H83Y	NA
DO49460	PACA-CA	PCAWG	PCSI_0355	female	deceased	progression	distant recurrence/metastasis	64	64	66	300	25	AJCC/UICC TNM	IB		767	734	yes	NA	yes	1	SA569290	PACA-CA	PCSI_0355_Pa_P_526	SP133717	PCSI_0355_Pa_P_526	PCSI_0355	NA	NA	NA		25.5667	G12R;G12R	NA	NA	NA
DO49463	PACA-CA	PCAWG	PCSI_0356	female	deceased	relapse	distant recurrence/metastasis	78	78	80	160	25	AJCC/UICC TNM	IB		730	727	no	NA	yes	1	SA520318	PACA-CA	PCSI_0356_Pa_P_526	SP117290	PCSI_0356_Pa_P_526	PCSI_0356	NA	NA	NA	PCAWG	24.3333	Q61H	G113S;G245S;G152S	NA	NA
DO49466	PACA-CA	PCAWG	PCSI_0375	male	deceased	relapse	local recurrence and distant metastasis	79	79	80	NA	25	TNM	III		312	312	unknown	NA	unknown	1	SA520235	PACA-CA	ASHPC_0015_Pa_P	SP117309	ASHPC_0015_Pa_P	PCSI_0375	NA	NA	NA	PCAWG	10.4	G12R	NA	NA	GDV299;GDV395
DO49469	PACA-CA		PCSI_0383	male	deceased	progression	local recurrence	78	78	79	220	25	AJCC/UICC TNM	IB		573	504	yes	NA	yes	1	SA600914	PACA-CA	PCSI_0383_Pa_P_526	SP197387	PCSI_0383_Pa_P_526	PCSI_0383	NA	NA	NA		19.1	G12V	G152D;G113D;G245D	Y78*;Y129*	NA
DO49472	PACA-CA		PCSI_0384	male	deceased	progression	distant recurrence/metastasis	66	66	67	205	25.0/25.9	AJCC/UICC TNM	I-III		578	520	no	NA	yes	1	SA600915	PACA-CA	PCSI_0384_Pa_P_526	SP197392	PCSI_0384_Pa_P_526	PCSI_0384	NA	NA	NA		19.2667	G12D	NA	G60V;G111V	G352V;G256V
DO49475	PACA-CA	PCAWG	PCSI_0402	male	deceased	relapse	distant recurrence/metastasis	74	74	75	137	25	AJCC/UICC TNM	IB		628	382	yes	NA	no	1	SA520239	PACA-CA	ASHPC_0016_Pa_P	SP117191	ASHPC_0016_Pa_P	PCSI_0402	NA	NA	NA	PCAWG	20.9333	G12D		NA	NA
DO49478	PACA-CA	PCAWG	PCSI_0403	male	alive	complete remission		81	81	82	NA	25	AJCC/UICC TNM	IB		653	653	yes	NA	yes	0	SA558763	PACA-CA	PCSI_0403_Pa_P	SP108828	PCSI_0403_Pa_P	PCSI_0403	NA	NA	NA		21.7667	G13A;G13R	R273H;R141H	PSE151;PSD100;PSG100;PSD151;;PSV100
DO49481	PACA-CA	PCAWG	PCSI_0404	male	deceased	relapse		64	64	65	NA	25.1	TNM	II	IIA OR IIB	383	383	unknown	NA	no	1	SA520248	PACA-CA	ASHPC_0018_Pa_P	SP117653	ASHPC_0018_Pa_P	PCSI_0404	NA	NA	NA	PCAWG	12.7667	G12V	F341F?;F341F?	NA	NA
DO49484	PACA-CA	PCAWG	PCSI_0413	male	alive	complete remission		67	67	68	NA	25	TNM	Unknown	IB OR IIB	287	287	unknown	NA	yes	0	SA520252	PACA-CA	ASHPC_0029_Pa_P	SP117001	ASHPC_0029_Pa_P	PCSI_0413	NA	NA	NA	PCAWG	9.56667	G12R	W91*	NA	NA
DO51464	PACA-CA		PCSI_0295	male	deceased	no evidence of disease		72	72	73	NA	25.0/25.9	AJCC/UICC TNM	IIB		144	144	unknown	NA	unknown	1	SA533783	PACA-CA	PCSI_0295_Pa_P_526	SP133632	PCSI_0295_Pa_P_526	PCSI_0295	NA	NA	NA		4.8	G12V	R175H;R82H;R43H	NA	NA
DO51465	PACA-CA	PCAWG	PCSI_0466	female	deceased	progression	distant recurrence/metastasis	74	74	77	548	25	AJCC/UICC TNM	IB		1226	1195	yes	NA	no	1	SA533682	PACA-CA	PCSI_0466_Pa_P_526	SP125716	PCSI_0466_Pa_P_526	PCSI_0466	NA	NA	NA	PCAWG	40.8667	G12D	IHYNYMCNSSCMGGMNR?139;IHYNYMCNSSCMGGMNRRPILTIIT100T;IHYNYMCNSSCMGGMNRRPILTIIT232T	NA	H92Y
DO51466	PACA-CA	PCAWG	PCSI_0174	male	deceased	progression	local recurrence and distant metastasis	69	69	70	177	25	AJCC/UICC TNM	IIA		351	349	no	NA	no	1	SA533661	PACA-CA	PCSI_0174_Pa_P_526	SP125758	PCSI_0174_Pa_P_526	PCSI_0174	NA	NA	NA	PCAWG	11.7	G12V	C128W;C42W;C3W;C135W	NA	NA
DO51467	PACA-CA	PCAWG	PCSI_0325	male	deceased	relapse	local recurrence	67	67	68	337	Unknown	TNM	III		471	471	unknown	NA	yes	1	SA533676	PACA-CA	PCSI_0325_Pa_P_526	SP125696	PCSI_0325_Pa_P_526	PCSI_0325	NA	NA	NA	PCAWG	15.7	G12V	S241F;S109F;S148F	NA	NA
DO51468	PACA-CA	PCAWG	PCSI_0269	male	deceased	progression	distant recurrence/metastasis	69	69	72	741	Unknown	TNM	III		1083	1093	unknown	NA	no	1	SA533702	PACA-CA	PCSI_0269_Pa_P_526	SP117660	PCSI_0269_Pa_P_526	PCSI_0269	NA	NA	NA	PCAWG	36.1	G12V	NA	NA	NA
DO51469	PACA-CA	PCAWG	PCSI_0161	female	deceased	relapse	distant recurrence/metastasis	80	81	81	185	25.2	AJCC/UICC TNM	IB		314	301	unknown	NA	unknown	1	SA533786	PACA-CA	PCSI_0161_Pa_P_526	SP117340	PCSI_0161_Pa_P_526	PCSI_0161	NA	NA	NA	PCAWG	10.4667	G12D	Y205H;Y73H;Y112H	NA	NA
DO51470	PACA-CA	PCAWG	PCSI_0175	female	deceased	relapse	local recurrence and distant metastasis	51	51	52	337	25.0/25.9	AJCC/UICC TNM	IIB		444	405	no	NA	yes	1	SA533625	PACA-CA	PCSI_0175_Pa_P_526	SP125717	PCSI_0175_Pa_P_526	PCSI_0175	NA	NA	NA	PCAWG	14.8	G12V	R116W;R155W;R248W	NA	NA
DO51472	PACA-CA	PCAWG	PCSI_0300	female	deceased	progression	distant recurrence/metastasis	65	65	66	188	25	AJCC/UICC TNM	IB		590	540	no	NA	yes	1	SA533750	PACA-CA	PCSI_0300_Pa_P_526	SP125685	PCSI_0300_Pa_P_526	PCSI_0300	NA	NA	NA	PCAWG	19.6667	G12V	C83W;C176W;C44W	HPTRARRCPGGL93H;TRPVHDAAREGF28I;P146;FL90;TRPVHDAAREGF79I;HPTRARRCPGGL134H;P105;FL39	NA
DO51473	PACA-CA	PCAWG	PCSI_0274	female	deceased	complete remission		76	76	87	4289	Unknown	TNM	IIB		4289	4415	unknown	NA	no	1	SA533580	PACA-CA	PCSI_0274_Pa_P_526	SP117215	PCSI_0274_Pa_P_526	PCSI_0274	NA	NA	NA	PCAWG	142.967	G12V	NA	NA	NA
DO51474	PACA-CA	PCAWG	PCSI_0292	male	alive	complete remission		63	63	67	NA	25.1	AJCC/UICC TNM	IB		1633	1633	no	NA	yes	0	SA533721	PACA-CA	PCSI_0292_Pa_P_526	SP125770	PCSI_0292_Pa_P_526	PCSI_0292	NA	NA	NA	PCAWG	54.4333	G12R	NA	NA	NA
DO51475	PACA-CA	PCAWG	PCSI_0467	female	deceased	progression	distant recurrence/metastasis	58	59	63	538	25.2	AJCC/UICC TNM	IA		1824	1806	no	NA	no	1	SA533733	PACA-CA	PCSI_0467_Pa_P_526	SP125797	PCSI_0467_Pa_P_526	PCSI_0467	NA	NA	NA	PCAWG	60.8	G12V	R248W;R116W;R155W	NA	NA
DO51476	PACA-CA	PCAWG	PCSI_0015	female	deceased	relapse	local recurrence	45	45	49	370	25.2	AJCC/UICC TNM	IIA		1576	1513	unknown	NA	unknown	1	SA533633	PACA-CA	PCSI_0015_Pa_X	SP113737	PCSI_0015_Pa_P	PCSI_0015	NA	NA	NA		52.5333	NA	R82H;R175H;R43H	NA	NA
DO51477	PACA-CA	PCAWG	PCSI_0256	male	alive	complete remission		56	56	57	NA	25	TNM	IIB		504	504	unknown	NA	yes	0	SA533815	PACA-CA	PCSI_0256_Pa_P_526	SP125775	PCSI_0256_Pa_P_526	PCSI_0256	NA	NA	NA	PCAWG	16.8	G12V	NA	G6	NA
DO51478	PACA-CA	PCAWG	PCSI_0230	male	deceased	relapse	distant recurrence/metastasis	69	70	70	102	25	AJCC/UICC TNM	IB or IIB		311	282	unknown	NA	unknown	1	SA533643	PACA-CA	PCSI_0230_Pa_P_526	SP125693	PCSI_0230_Pa_P_526	PCSI_0230	NA	NA	NA	PCAWG	10.3667	G12D		NA	Q311*
DO51479	PACA-CA	PCAWG	PCSI_0328	male	alive			70	70	75	551	Unknown	TNM	Unknown	I, II or III	1691	1691	unknown	NA	no	0	SA533649	PACA-CA	PCSI_0328_Pa_P_526	SP125719	PCSI_0328_Pa_P_526	PCSI_0328	NA	NA	NA	PCAWG	56.3667	NA	R273C;R141C	NA	NA
DO51480	PACA-CA	PCAWG	PCSI_0268	female	deceased	relapse	distant recurrence/metastasis	41	41	42	168	Unknown	TNM	IIB		228	228	unknown	NA	no	1	SA558696	PACA-CA	PCSI_0268_Pa_P	SP113743	PCSI_0268_Pa_P	PCSI_0268	NA	NA	NA		7.6	G12V	R43H;R82H;R175H	;R128;RYLRAAAGGT77;RYLRAAAGGT128	L533P;L437P
DO51481	PACA-CA	PCAWG	PCSI_0324	female	deceased	relapse	distant recurrence/metastasis	59	59	61	432	Unknown	TNM	IIA		587	587	unknown	NA	no	1	SA533663	PACA-CA	PCSI_0324_Pa_P_526	SP125760	PCSI_0324_Pa_P_526	PCSI_0324	NA	NA	NA	PCAWG	19.5667	G12V	E294*;E162*	LLLLHGAEP11L;LLLLHGAEP62L;AAAPRRGA118;AAAPRRGA77	NA
DO51482	PACA-CA		PCSI_0511	male	deceased	relapse		73	73	74	NA	25.2	AJCC/UICC TNM	IB		379	379	unknown	NA	yes	1	SA533712	PACA-CA	PCSI_0511_Pa_P_526	SP133755	PCSI_0511_Pa_P_526	PCSI_0511	NA	NA	NA		12.6333	G12D	Q100	NA	S154*
DO51483	PACA-CA	PCAWG	PCSI_0264	female	deceased	relapse	distant recurrence/metastasis	67	67	67	107	Unknown	TNM	IIB		107	112	unknown	NA	unknown	1	SA533770	PACA-CA	PCSI_0264_Pa_P_526	SP117661	PCSI_0264_Pa_P_526	PCSI_0264	NA	NA	NA	PCAWG	3.56667	G12D	Y127C;Y88C;Y220C	NA	;
DO51484	PACA-CA	PCAWG	PCSI_0170	female	deceased	relapse	local recurrence and distant metastasis	63	63	67	1273	25	AJCC/UICC TNM	IA		1460	1460	yes	NA	no	1	SA533743	PACA-CA	PCSI_0170_Pa_P_526	SP125710	PCSI_0170_Pa_P_526	PCSI_0170	NA	NA	NA	PCAWG	48.6667	G12V	D281N;D149N	R98Q;D84N;D33N;R139Q	NA
DO51485	PACA-CA	PCAWG	PCSI_0338	female	deceased	relapse	local recurrence	74	74	79	665	Unknown	TNM	IIB		1879	1877	unknown	NA	no	1	SA533796	PACA-CA	PCSI_0338_Pa_P_526	SP117476	PCSI_0338_Pa_P_526	PCSI_0338	NA	NA	NA	PCAWG	62.6333	G12D	R273C;R141C	NA	NA
DO51486	PACA-CA	PCAWG	PCSI_0250	female	alive	complete remission		56	56	57	NA	25	TNM	IIB		518	518	unknown	NA	yes	0	SA533811	PACA-CA	PCSI_0250_Pa_P_526	SP125786	PCSI_0250_Pa_P_526	PCSI_0250	NA	NA	NA	PCAWG	17.2667	G12V	V123L;V216L;V84L	NA	NA
DO51487	PACA-CA	PCAWG	PCSI_0572	female	alive	complete remission		69	69	76	2555	Unknown	TNM	IIB		2555	2555	unknown	NA	no	0	SA533639	PACA-CA	PCSI_0572_Pa_P_526	SP125723	PCSI_0572_Pa_P_526	PCSI_0572	NA	NA	NA	PCAWG	85.1667	NA	NA	NA	NA
DO51488	PACA-CA	PCAWG	PCSI_0253	female	alive	complete remission		55	55	56	NA	25.2	TNM	IIB		579	579	unknown	NA	no	0	SA533714	PACA-CA	PCSI_0253_Pa_P_526	SP125715	PCSI_0253_Pa_P_526	PCSI_0253	NA	NA	NA	PCAWG	19.3	G12V	R342*	NA	NA
DO51489	PACA-CA	PCAWG	PCSI_0145	female	alive	complete remission		60	60	63	NA	25.2	AJCC/UICC TNM	IIB		1253	1253	yes	NA	no	0	SA533782	PACA-CA	PCSI_0145_Pa_P_526	SP118083	PCSI_0145_Pa_P_526	PCSI_0145	NA	NA	NA	PCAWG	41.7667	NA	R248Q;R116Q;R155Q	NA	NA
DO51490	PACA-CA	PCAWG	PCSI_0508	female	deceased	relapse	distant recurrence/metastasis	78	78	79	163	25.1	TNM	IIA		232	232	unknown	NA	yes	1	SA533686	PACA-CA	PCSI_0508_Pa_P_526	SP125694	PCSI_0508_Pa_P_526	PCSI_0508	NA	NA	NA	PCAWG	7.73333	G12D	Q185*;Q317*;Q3*	A97V;H83Y;H32Y;A138V	NA
DO51491	PACA-CA	PCAWG	PCSI_0458	male	alive	complete remission		83	83	84	NA	25	AJCC/UICC TNM	IB		539	539	no	NA	no	0	SA600942	PACA-CA	PCSI_0458_Pa_P_526	SP197529	PCSI_0458_Pa_P_526	PCSI_0458	NA	NA	NA		17.9667	NA	R158P;R65P;R26P	W110R;L124P;L165P;W59R	NA
DO51492	PACA-CA	PCAWG	PCSI_0173	female	deceased	relapse	distant recurrence/metastasis	57	57	57	131	25	AJCC/UICC TNM	IIA		282	174	no	NA	yes	1	SA533757	PACA-CA	PCSI_0173_Pa_P_526	SP117351	PCSI_0173_Pa_P_526	PCSI_0173	NA	NA	NA	PCAWG	9.4	G12V	;	NA	NA
DO51493	PACA-CA	PCAWG	PCSI_0261	female	deceased	relapse	distant recurrence/metastasis	52	52	54	378	Unknown	TNM	IIB		512	512	unknown	NA	no	1	SA558693	PACA-CA	PCSI_0261_Pa_P	SP113837	PCSI_0261_Pa_P	PCSI_0261	NA	NA	NA		17.0667	G12V		DV54;GRA160A;DV105;GRA119A	NA
DO51494	PACA-CA	PCAWG	PCSI_0285	male	deceased	relapse	distant recurrence/metastasis	59	60	61	36	Unknown	TNM	IIB		631	631	unknown	NA	no	1	SA533773	PACA-CA	PCSI_0285_Pa_P_526	SP116949	PCSI_0285_Pa_P_526	PCSI_0285	NA	NA	NA	PCAWG	21.0333	G12V		NA
DO51495	PACA-CA	PCAWG	PCSI_0310	male	deceased	relapse	local recurrence	66	66	68	710	Unknown	TNM	IIB		729	728	unknown	NA	no	1	SA533745	PACA-CA	PCSI_0310_Pa_P_526	SP117656	PCSI_0310_Pa_P_526	PCSI_0310	NA	NA	NA	PCAWG	24.3	G12V	R43H;R175H;R82H	L16P	S154*
DO51496	PACA-CA	PCAWG	PCSI_0354	female	deceased	complete remission		70	70	70	NA	25	AJCC/UICC TNM	IIB		197	143	unknown	NA	unknown	1	SA533651	PACA-CA	ASHPC_0010_Pa_P	SP117974	ASHPC_0010_Pa_P	PCSI_0354	NA	NA	NA	PCAWG	6.56667	G12R	NA	NA	NA
DO51497	PACA-CA	PCAWG	PCSI_0469	female	deceased	relapse	local recurrence	70	70	70	154	25	AJCC/UICC TNM	IIA		313	267	no	NA	yes	1	SA533764	PACA-CA	PCSI_0469_Pa_P_526	SP125712	PCSI_0469_Pa_P_526	PCSI_0469	NA	NA	NA	PCAWG	10.4333	G12R	R175H;R43H;R82H	NA	NA
DO51498	PACA-CA	PCAWG	PCSI_0450	female	deceased	relapse	local recurrence	40	41	41	81	25	AJCC/UICC TNM	III		294	276	no	NA	no	1	SA600937	PACA-CA	PCSI_0450_Pa_P_526	SP197505	PCSI_0450_Pa_P_526	PCSI_0450	NA	NA	NA		9.8	G12D	H47R;H86R;H179R	RGAAGRARCLGPSAR156;RGAAGRARCLGPSAR115;GARLDVRDAWGRLPV101;GARLDVRDAWGRLPV50	NA
DO51499	PACA-CA	PCAWG	PCSI_0504	male	deceased	progression	distant recurrence/metastasis	64	64	65	68	25	TNM	Unknown	I, II or III	222	222	unknown	NA	no	1	SA533713	PACA-CA	PCSI_0504_Pa_P_526	SP125733	PCSI_0504_Pa_P_526	PCSI_0504	NA	NA	NA	PCAWG	7.4	G12R	S392S?;S392S?	NA	NA
DO51500	PACA-CA	PCAWG	PCSI_0287	female	alive	complete remission		69	69	70	NA	25	TNM	Unknown		482	482	unknown	NA	unknown	0	SA533664	PACA-CA	PCSI_0287_Pa_P_526	SP125752	PCSI_0287_Pa_P_526	PCSI_0287	NA	NA	NA	PCAWG	16.0667	G13D	NA	NA	NA
DO51501	PACA-CA	PCAWG	PCSI_0345	male	deceased	progression	distant recurrence/metastasis	53	53	54	210	Unknown	TNM	IIB		294	295	unknown	NA	no	1	SA533724	PACA-CA	PCSI_0345_Pa_P_526	SP125731	PCSI_0345_Pa_P_526	PCSI_0345	NA	NA	NA	PCAWG	9.8	G12D	R196*;R64*;R103*	NA	L43F
DO51502	PACA-CA	PCAWG	PCSI_0506	male	deceased	relapse	distant recurrence/metastasis	47	47	48	182	Unknown (Periampullary?)	TNM	Unknown	I, II or III	310	310	unknown	NA	no	1	SA533642	PACA-CA	PCSI_0506_Pa_P_526	SP125714	PCSI_0506_Pa_P_526	PCSI_0506	NA	NA	NA	PCAWG	10.3333	NA	Q104*	D33N;R139Q;D84N;R98Q	NA
DO51503	PACA-CA	PCAWG	PCSI_0326	female	deceased	relapse	distant recurrence/metastasis	46	46	49	837	Unknown	TNM	IIB		837	827	unknown	NA	yes	1	SA533736	PACA-CA	PCSI_0326_Pa_P_526	SP125738	PCSI_0326_Pa_P_526	PCSI_0326	NA	NA	NA	PCAWG	27.9	NA	N136I;N268I	NA	NA
DO51504	PACA-CA	PCAWG	PCSI_0162	female	deceased	relapse	distant recurrence/metastasis	67	67	68	254	25.0/25.9	AJCC/UICC TNM	IB		494	473	no	NA	yes	1	SA533698	PACA-CA	PCSI_0162_Pa_P_526	SP125783	PCSI_0162_Pa_P_526	PCSI_0162	NA	NA	NA	PCAWG	16.4667	G12R	Y102*;Y141*;Y234*	NA	NA
DO51505	PACA-CA	PCAWG	PCSI_0228	female	deceased	relapse	local recurrence and distant metastasis	64	64	65	252	25	AJCC/UICC TNM	IB or IIB		351	286	no	NA	no	1	SA533665	PACA-CA	PCSI_0228_Pa_P_526	SP117037	PCSI_0228_Pa_P_526	PCSI_0228	NA	NA	NA	PCAWG	11.7	Q61L	R273H;R141H	P48RRR?;R47RVG?	NA
DO51506	PACA-CA	PCAWG	PCSI_0357	female	deceased	progression	local recurrence	62	62	65	397	25	AJCC/UICC TNM	II		1068	1068	no	NA	yes	1	SA533692	PACA-CA	PCSI_0357_Pa_P_526	SP125750	PCSI_0357_Pa_P_526	PCSI_0357	NA	NA	NA		35.6	G12R	V140M;V272M	NA	NA
DO51507	PACA-CA	PCAWG	PCSI_0341	male	deceased	complete remission		73	73	80	2413	Unknown	TNM	IIB		2571	1735	unknown	NA	unknown	1	SA533730	PACA-CA	PCSI_0341_Pa_P_526	SP117760	PCSI_0341_Pa_P_526	PCSI_0341	NA	NA	NA	PCAWG	85.7	Q61R	V197M;V65M;V104M	NA	NA
DO51509	PACA-CA	PCAWG	PCSI_0283	male	deceased	relapse		66	66	67	300	Unknown	TNM	IIB		515	515	unknown	NA	no	1	SA558703	PACA-CA	PCSI_0283_Pa_P	SP113796	PCSI_0283_Pa_P	PCSI_0283	NA	NA	NA		17.1667	G12V	R116W;R248W;R155W	NA	G365D;G269D
DO51510	PACA-CA	PCAWG	PCSI_0142	male	deceased	complete remission		43	43	43	NA	25	AJCC/UICC TNM	IIB		287	216	unknown	NA	unknown	1	SA533652	PACA-CA	PCSI_0142_Pa_P_526	SP125706	PCSI_0142_Pa_P_526	PCSI_0142	NA	NA	NA	PCAWG	9.56667	G12A	NA	NA	NA
DO51511	PACA-CA	PCAWG	PCSI_0453	female	deceased	complete remission		67	67	69	NA	25	AJCC/UICC TNM	IIA		592	592	no	NA	yes	1	SA533681	PACA-CA	ASHPC_0025_Pa_P	SP117412	ASHPC_0025_Pa_P	PCSI_0453	NA	NA	NA	PCAWG	19.7333	G12R	Y220C;Y88C;Y127C	NA	R135*
DO51512	PACA-CA	PCAWG	PCSI_0226	male	deceased	progression	local recurrence and distant metastasis	42	42	43	72	25.1	AJCC/UICC TNM	IIA		184	184	unknown	NA	no	1	SA533753	PACA-CA	PCSI_0226_Pa_P_526	SP125761	PCSI_0226_Pa_P_526	PCSI_0226	NA	NA	NA	PCAWG	6.13333	G12D	F134L;F41L;F2L;F127L	NA	P293L?;P293P?
DO51513	PACA-CA	PCAWG	PCSI_0457	female	alive	complete remission		85	85	86	NA	25	AJCC/UICC TNM	IB		400	400	no	NA	yes	0	SA533613	PACA-CA	ASHPC_0028_Pa_P	SP117158	ASHPC_0028_Pa_P	PCSI_0457	NA	NA	NA	PCAWG	13.3333	G12D	E89*;Y127*;E221*;E128*;Y220*;Y88*	NA	NA
DO51514	PACA-CA	PCAWG	PCSI_0227	male	deceased	progression	distant recurrence/metastasis	61	62	64	414	25	AJCC/UICC TNM	IB		1191	1163	no	NA	yes	1	SA533646	PACA-CA	PCSI_0227_Pa_P_526	SP117949	PCSI_0227_Pa_P_526	PCSI_0227	NA	NA	NA	PCAWG	39.7	G12V	NA	NA	NA
DO51515	PACA-CA	PCAWG	PCSI_0465	male	alive	complete remission		73	73	78	NA	25	AJCC/UICC TNM	IB or IIB		1799	1799	no	NA	no	0	SA533690	PACA-CA	PCSI_0465_Pa_P_526	SP125755	PCSI_0465_Pa_P_526	PCSI_0465	NA	NA	NA	PCAWG	59.9667	G12V	G245S;G152S;G113S	NA	NA
DO51517	PACA-CA		PCSI_0330	male	deceased	relapse	distant recurrence/metastasis	52	52	56	1389		AJCC/UICC TNM	IIB		1389	1389	unknown	NA	unknown	1	SA533612	PACA-CA	PCSI_0330_Pa_P_526	SP133674	PCSI_0330_Pa_P_526	PCSI_0330	NA	NA	NA		46.3	NA	NA	G69;G110;G55;G4	NA
DO51518	PACA-CA	PCAWG	PCSI_0392	female	deceased	relapse	distant recurrence/metastasis	66	66	66	56	25.2	AJCC/UICC TNM	IB		129	129	yes	NA	yes	1	SA600916	PACA-CA	PCSI_0392_Pa_P_526	SP197398	PCSI_0392_Pa_P_526	PCSI_0392	NA	NA	NA		4.3	G12D	R248W;R155W;R116W	NA	NA
DO51519	PACA-CA	PCAWG	PCSI_0337	female	deceased	progression	distant recurrence/metastasis	70	70	73	434	Unknown	TNM	IIB		579	579	unknown	NA	no	1	SA533749	PACA-CA	PCSI_0337_Pa_P_526	SP125795	PCSI_0337_Pa_P_526	PCSI_0337	NA	NA	NA	PCAWG	19.3	G12D	NA	NA	NA
DO51520	PACA-CA	PCAWG	PCSI_0217		deceased	complete remission		73	73	73	NA	25	TNM	IIB		139	117	unknown	NA	yes	1	SA533688	PACA-CA	PCSI_0217_Pa_P_526	SP125689	PCSI_0217_Pa_P_526	PCSI_0217	NA	NA	NA	PCAWG	4.63333	G12D	NA	NA	NA
DO51522	PACA-CA	PCAWG	PCSI_0294	female	deceased	relapse	local recurrence and distant metastasis	50	50	50	151	25	AJCC/UICC TNM	IIA		201	197	yes	NA	yes	1	SA533668	PACA-CA	PCSI_0294_Pa_P_526	SP125785	PCSI_0294_Pa_P_526	PCSI_0294	NA	NA	NA	PCAWG	6.7	G12D	N310;N178	NA	NA
DO51523	PACA-CA	PCAWG	PCSI_0233	male	deceased	relapse	distant recurrence/metastasis	48	48	49	318	Unknown	TNM	IB		318	317	unknown	NA	no	1	SA533729	PACA-CA	PCSI_0233_Pa_P_526	SP125730	PCSI_0233_Pa_P_526	PCSI_0233	NA	NA	NA	PCAWG	10.6	G12D	V274A;V142A	NA	NA
DO51524	PACA-CA	PCAWG	PCSI_0468	male	alive	complete remission		79	79	82	NA	25	AJCC/UICC TNM	IIA		1251	1251	no	NA	yes	0	SA533734	PACA-CA	PCSI_0468_Pa_P_526	SP125725	PCSI_0468_Pa_P_526	PCSI_0468	NA	NA	NA	PCAWG	41.7	G12D		NA	R361H;R265H
DO51525	PACA-CA	PCAWG	PCSI_0463	male	deceased	relapse	local recurrence and distant metastasis	38	38	39	447	25	AJCC/UICC TNM	IB		690	623	no	NA	yes	1	SA533780	PACA-CA	PCSI_0463_Pa_P_526	SP125793	PCSI_0463_Pa_P_526	PCSI_0463	NA	NA	NA	PCAWG	23	G12D;G12R		NA	NA
DO51526	PACA-CA		PCSI_0309	female	deceased	relapse	distant recurrence/metastasis	82	82	86	1380		AJCC/UICC TNM	IIB		1380	1380	unknown	NA	unknown	1	SA533809	PACA-CA	PCSI_0309_Pa_P_526	SP133652	PCSI_0309_Pa_P_526	PCSI_0309	NA	NA	NA		46	G12V	NA	NA	NA
DO51527	PACA-CA	PCAWG	PCSI_0297	female	deceased	complete remission		86	86	86	NA	25.1	AJCC/UICC TNM	IA		349	197	yes	NA	yes	1	SA533684	PACA-CA	PCSI_0297_Pa_P_526	SP125763	PCSI_0297_Pa_P_526	PCSI_0297	NA	NA	NA	PCAWG	11.6333	G12D	E346*	V31A?;R96P?;R96R?;P30P?;R137P?;V82A?;P81P?;R137R?	NA
DO51528	PACA-CA	PCAWG	PCSI_0263	male	alive	complete remission		62	62	67	2254	Unknown	TNM	IIB		2325	2325	unknown	NA	no	0	SA533813	PACA-CA	PCSI_0263_Pa_P_526	SP125686	PCSI_0263_Pa_P_526	PCSI_0263	NA	NA	NA	PCAWG	77.5	G12V	C106R;C238R;C145R	Y44Y?;Y44*?	NA
DO51529	PACA-CA	PCAWG	PCSI_0290	male	deceased	relapse		87	87	87	131	25	TNM	IIB		276	259	unknown	NA	yes	1	SA533659	PACA-CA	PCSI_0290_Pa_P_526	SP125768	PCSI_0290_Pa_P_526	PCSI_0290	NA	NA	NA	PCAWG	9.2	G12R	R282W;R150W	LA16	NA
DO51530	PACA-CA	PCAWG	PCSI_0492	female	deceased	relapse	distant recurrence/metastasis	43	43	44	322	25	AJCC/UICC TNM	III		625	363	no	NA	yes	1	SA533703	PACA-CA	PCSI_0492_Pa_P_526	SP125698	PCSI_0492_Pa_P_526	PCSI_0492	NA	NA	NA	PCAWG	20.8333	G12R	NA	NA	NA
DO51531	PACA-CA	PCAWG	PCSI_0329	male	deceased	relapse		48	48	51	511	Unknown	TNM	IIB		1273	1273	unknown	NA	no	1	SA533674	PACA-CA	PCSI_0329_Pa_P_526	SP125741	PCSI_0329_Pa_P_526	PCSI_0329	NA	NA	NA	PCAWG	42.4333	G12D	V272L;V140L	NA	D55D?;D55V?
DO51532	PACA-CA	PCAWG	PCSI_0473	female	alive	relapse	distant recurrence/metastasis	59	59	64	1418	25	AJCC/UICC TNM	IB		1761	1761	no	NA	yes	0	SA533772	PACA-CA	PCSI_0473_Pa_P_526	SP125802	PCSI_0473_Pa_P_526	PCSI_0473	NA	NA	NA	PCAWG	58.7	G12V	R43H;R175H;R82H	A36G?;A36A?	NA
DO51533	PACA-CA	PCAWG	PCSI_0235	male	alive	complete remission		67	67	76	4173	Unknown	TNM	IB		4173	4173	unknown	NA	no	0	SA533653	PACA-CA	PCSI_0235_Pa_P_526	SP125811	PCSI_0235_Pa_P_526	PCSI_0235	NA	NA	NA	PCAWG	139.1	G12V	R174*;R306*	ARG21G	NA
DO51534	PACA-CA	PCAWG	PCSI_0302	female	deceased	relapse	distant recurrence/metastasis	79	79	80	158	25	TNM	IIB		278	278	unknown	NA	yes	1	SA558718	PACA-CA	PCSI_0302_Pa_P	SP113900	PCSI_0302_Pa_P	PCSI_0302	NA	NA	NA		9.26667	G12V	NA	R29*;P135L;R80*;P94L	R445*;R265C;R361C;R34*;R349*
DO51535	PACA-CA	PCAWG	PCSI_0280	male	deceased	progression	distant recurrence/metastasis	84	84	86	450	Unknown	TNM	IIB		764	757	unknown	NA	yes	1	SA533784	PACA-CA	PCSI_0280_Pa_P_526	SP125749	PCSI_0280_Pa_P_526	PCSI_0280	NA	NA	NA	PCAWG	25.4667	G12V	A68T;A161T;A29T	NA	NA
DO51536	PACA-CA	PCAWG	PCSI_0334	female	deceased	relapse		82	82	83	163	Unknown	TNM	IIB		446	446	unknown	NA	no	1	SA533805	PACA-CA	PCSI_0334_Pa_P_526	SP125762	PCSI_0334_Pa_P_526	PCSI_0334	NA	NA	NA	PCAWG	14.8667	G12R	Q199*;Q331*;Q17*	NA	E108*
DO51537	PACA-CA	PCAWG	PCSI_0451	male	deceased	relapse	local recurrence and distant metastasis	73	73	75	454	25	AJCC/UICC TNM	IIA		503	503	no	NA	yes	1	SA600938	PACA-CA	PCSI_0451_Pa_P_526	SP197509	PCSI_0451_Pa_P_526	PCSI_0451	NA	NA	NA		16.7667	G12D	P151A;P58A;P19A	NA	G467*;G371*;G56*
DO51538	PACA-CA	PCAWG	PCSI_0210	female	deceased	relapse	local recurrence and distant metastasis	76	77	77	210	25	AJCC/UICC TNM	IIB		361	322	no	NA	yes	1	SA533706	PACA-CA	PCSI_0210_Pa_P_526	SP125711	PCSI_0210_Pa_P_526	PCSI_0210	NA	NA	NA	PCAWG	12.0333	G12D	H47Y;H179Y;H86Y	RARR137R;VHDA82A;RARR96R;VHDA31A	NA
DO51540	PACA-CA	PCAWG	PCSI_0240	female	deceased	relapse	distant recurrence/metastasis	69	69	69	141	Unknown	TNM	IIA		141	146	unknown	NA	no	1	SA533660	PACA-CA	PCSI_0240_Pa_P_526	SP117722	PCSI_0240_Pa_P_526	PCSI_0240	NA	NA	NA	PCAWG	4.7	G12D	R273C;R141C	NA	NA
DO51541	PACA-CA	PCAWG	PCSI_0284	male	deceased	relapse	distant recurrence/metastasis	81	81	82	230	Unknown	TNM	IIB		325	326	unknown	NA	no	1	SA533723	PACA-CA	PCSI_0284_Pa_P_526	SP125737	PCSI_0284_Pa_P_526	PCSI_0284	NA	NA	NA	PCAWG	10.8333	G12V	M153V;M114V;G113R;G152R;G245R;M246V	NA	NA
DO51542	PACA-CA	PCAWG	PCSI_0456	female	deceased	progression	local recurrence and distant metastasis	54	54	55	130	25	AJCC/UICC TNM	IIB		369	318	no	NA	yes	1	SA533768	PACA-CA	ASHPC_0026_Pa_P	SP125705	ASHPC_0026_Pa_P	PCSI_0456	NA	NA	NA	PCAWG	12.3	G12D	;K132R;K39R	NA	NA
DO51543	PACA-CA	PCAWG	PCSI_0171	female	deceased	complete remission		76	76	80	NA	25.1	AJCC/UICC TNM	IB or IIB		1431	1311	no	NA	yes	1	SA533777	PACA-CA	PCSI_0171_Pa_P_526	SP125780	PCSI_0171_Pa_P_526	PCSI_0171	NA	NA	NA	PCAWG	47.7	G12R	M105I;M237I;M144I	NA	R265H;R361H
DO51544	PACA-CA	PCAWG	PCSI_0239	male	deceased			69	69	70	221	Unknown	TNM	IIB		234	233	unknown	NA	no	1	SA533720	PACA-CA	PCSI_0239_Pa_P_526	SP117972	PCSI_0239_Pa_P_526	PCSI_0239	NA	NA	NA	PCAWG	7.8	G12D	Y88C;Y127C;Y220C	NA	NA
DO51545	PACA-CA	PCAWG	PCSI_0460	female	deceased	complete remission		75	75	76	NA	25	AJCC/UICC TNM	IB		190	190	no	NA	yes	1	SA600943	PACA-CA	PCSI_0460_Pa_P_526	SP197535	PCSI_0460_Pa_P_526	PCSI_0460	NA	NA	NA		6.33333	G12D	NA	NA	NA
DO51546	PACA-CA	PCAWG	PCSI_0454	female	deceased	complete remission		73	74	74	NA	25	TNM	IIA		220	220	unknown	NA	yes	1	SA533619	PACA-CA	ASHPC_0030_Pa_P	SP117648	ASHPC_0030_Pa_P	PCSI_0454	NA	NA	NA	PCAWG	7.33333	G12V	Q99H;H61Y;Q60H;Q192H;H100Y;H193Y	NA	NA
DO51548	PACA-CA	PCAWG	PCSI_0146	female	alive	complete remission		55	55	61	NA	25	AJCC/UICC TNM	IIB		2177	2177	unknown	NA	unknown	0	SA533704	PACA-CA	PCSI_0146_Pa_P_526	SP125809	PCSI_0146_Pa_P_526	PCSI_0146	NA	NA	NA	PCAWG	72.5667	G12V	NA	NA	R265C;R361C
DO51549	PACA-CA	PCAWG	PCSI_0509	female	alive	complete remission		76	76	77	NA	25	TNM	IIA		229	229	unknown	NA	yes	0	SA533695	PACA-CA	PCSI_0509_Pa_P_526	SP125766	PCSI_0509_Pa_P_526	PCSI_0509	NA	NA	NA	PCAWG	7.63333	G12V	NA	NA	NA
NA	NA	NA	NA	NA	NA	NA	NA	NA	NA	NA	NA	NA	NA	NA	NA	NA	NA	NA	NA	NA	NA	NA	NA	NA	NA	NA	NA	NA	NA	NA	NA	NA	G12V	K39N;;K132N	NA	NA
NA	NA	NA	NA	NA	NA	NA	NA	NA	NA	NA	NA	NA	NA	NA	NA	NA	NA	NA	NA	NA	NA	NA	NA	NA	NA	NA	NA	NA	NA	NA	NA	NA	G12D	P278L;P146L	NA	NA
NA	NA	NA	NA	NA	NA	NA	NA	NA	NA	NA	NA	NA	NA	NA	NA	NA	NA	NA	NA	NA	NA	NA	NA	NA	NA	NA	NA	NA	NA	NA	NA	NA	G12V	D149G;D281G	D108V;D57V	NA
NA	NA	NA	NA	NA	NA	NA	NA	NA	NA	NA	NA	NA	NA	NA	NA	NA	NA	NA	NA	NA	NA	NA	NA	NA	NA	NA	NA	NA	NA	NA	NA	NA	G12V	NA	NA	;S72I
NA	NA	NA	NA	NA	NA	NA	NA	NA	NA	NA	NA	NA	NA	NA	NA	NA	NA	NA	NA	NA	NA	NA	NA	NA	NA	NA	NA	NA	NA	NA	NA	NA	G12V	R273C;R141C	NA	R445*;R34*;R349*
NA	NA	NA	NA	NA	NA	NA	NA	NA	NA	NA	NA	NA	NA	NA	NA	NA	NA	NA	NA	NA	NA	NA	NA	NA	NA	NA	NA	NA	NA	NA	NA	NA	G12R	R282G;R150G	LA16	NA
NA	NA	NA	NA	NA	NA	NA	NA	NA	NA	NA	NA	NA	NA	NA	NA	NA	NA	NA	NA	NA	NA	NA	NA	NA	NA	NA	NA	NA	NA	NA	NA	NA	Q61H	NA	NA	NA
NA	NA	NA	NA	NA	NA	NA	NA	NA	NA	NA	NA	NA	NA	NA	NA	NA	NA	NA	NA	NA	NA	NA	NA	NA	NA	NA	NA	NA	NA	NA	NA	NA	G12C	L52Q;L138Q;L13Q;L145Q	NA	NA
NA	NA	NA	NA	NA	NA	NA	NA	NA	NA	NA	NA	NA	NA	NA	NA	NA	NA	NA	NA	NA	NA	NA	NA	NA	NA	NA	NA	NA	NA	NA	NA	NA	G12R	R150W;R282W	Y44Y?	NA
NA	NA	NA	NA	NA	NA	NA	NA	NA	NA	NA	NA	NA	NA	NA	NA	NA	NA	NA	NA	NA	NA	NA	NA	NA	NA	NA	NA	NA	NA	NA	NA	NA	G12D	S34Y;S127Y	NA	Q116*
NA	NA	NA	NA	NA	NA	NA	NA	NA	NA	NA	NA	NA	NA	NA	NA	NA	NA	NA	NA	NA	NA	NA	NA	NA	NA	NA	NA	NA	NA	NA	NA	NA	G12V	NA	NA	NA
NA	NA	NA	NA	NA	NA	NA	NA	NA	NA	NA	NA	NA	NA	NA	NA	NA	NA	NA	NA	NA	NA	NA	NA	NA	NA	NA	NA	NA	NA	NA	NA	NA	G12D	NA	NA	NA
NA	NA	NA	NA	NA	NA	NA	NA	NA	NA	NA	NA	NA	NA	NA	NA	NA	NA	NA	NA	NA	NA	NA	NA	NA	NA	NA	NA	NA	NA	NA	NA	NA	G12R	Y195*;Y327*;Y13*	NA	NA
NA	NA	NA	NA	NA	NA	NA	NA	NA	NA	NA	NA	NA	NA	NA	NA	NA	NA	NA	NA	NA	NA	NA	NA	NA	NA	NA	NA	NA	NA	NA	NA	NA	G12V	W91*	NA	NA
NA	NA	NA	NA	NA	NA	NA	NA	NA	NA	NA	NA	NA	NA	NA	NA	NA	NA	NA	NA	NA	NA	NA	NA	NA	NA	NA	NA	NA	NA	NA	NA	NA	G12D		A17G	NA
NA	NA	NA	NA	NA	NA	NA	NA	NA	NA	NA	NA	NA	NA	NA	NA	NA	NA	NA	NA	NA	NA	NA	NA	NA	NA	NA	NA	NA	NA	NA	NA	NA	G12V	NA	TRAR136;PVH81;PVH30;TRAR95	L437P;L533P
NA	NA	NA	NA	NA	NA	NA	NA	NA	NA	NA	NA	NA	NA	NA	NA	NA	NA	NA	NA	NA	NA	NA	NA	NA	NA	NA	NA	NA	NA	NA	NA	NA	G12R	R155Q;R248Q;R116Q	W59*;W110*;G125R;G166R	L200
NA	NA	NA	NA	NA	NA	NA	NA	NA	NA	NA	NA	NA	NA	NA	NA	NA	NA	NA	NA	NA	NA	NA	NA	NA	NA	NA	NA	NA	NA	NA	NA	NA	G12D	NA	NA	NA
NA	NA	NA	NA	NA	NA	NA	NA	NA	NA	NA	NA	NA	NA	NA	NA	NA	NA	NA	NA	NA	NA	NA	NA	NA	NA	NA	NA	NA	NA	NA	NA	NA	G12D	A68T;A161T;A29T	NA	NA
NA	NA	NA	NA	NA	NA	NA	NA	NA	NA	NA	NA	NA	NA	NA	NA	NA	NA	NA	NA	NA	NA	NA	NA	NA	NA	NA	NA	NA	NA	NA	NA	NA	G12D	R196*;R103*;R64*	NA	NA
NA	NA	NA	NA	NA	NA	NA	NA	NA	NA	NA	NA	NA	NA	NA	NA	NA	NA	NA	NA	NA	NA	NA	NA	NA	NA	NA	NA	NA	NA	NA	NA	NA	G12V	R342*	SM8	NA
NA	NA	NA	NA	NA	NA	NA	NA	NA	NA	NA	NA	NA	NA	NA	NA	NA	NA	NA	NA	NA	NA	NA	NA	NA	NA	NA	NA	NA	NA	NA	NA	NA	G12D	R148G;R280G	NA	NA
NA	NA	NA	NA	NA	NA	NA	NA	NA	NA	NA	NA	NA	NA	NA	NA	NA	NA	NA	NA	NA	NA	NA	NA	NA	NA	NA	NA	NA	NA	NA	NA	NA	G12D	P58S;P151S;P19S	RRCPGGLPGHAGG139;RRCPGGLPGHAGG98;DAAREGFLDTLV33;DAAREGFLDTLV84	NA
NA	NA	NA	NA	NA	NA	NA	NA	NA	NA	NA	NA	NA	NA	NA	NA	NA	NA	NA	NA	NA	NA	NA	NA	NA	NA	NA	NA	NA	NA	NA	NA	NA	G12V	R158H;R26H;R65H	Q50	NA
NA	NA	NA	NA	NA	NA	NA	NA	NA	NA	NA	NA	NA	NA	NA	NA	NA	NA	NA	NA	NA	NA	NA	NA	NA	NA	NA	NA	NA	NA	NA	NA	NA	G12D	R248Q;R116Q;R155Q	NA	NA
NA	NA	NA	NA	NA	NA	NA	NA	NA	NA	NA	NA	NA	NA	NA	NA	NA	NA	NA	NA	NA	NA	NA	NA	NA	NA	NA	NA	NA	NA	NA	NA	NA	G12D		NA	NA
